# Supplementary material for: Genome-wide and high-density CRISPR-Cas9 screens identify point mutations in PARP1 causing PARP inhibitor resistance
Source: Nat Commun. 2018 May 10;9:1849. doi: 10.1038/s41467-018-03917-2 (PMC5945626; doi:10.1038/s41467-018-03917-2)
Supplement: Supplementary file 3 — Supplementary Data 1 [file 41467_2018_3917_MOESM3_ESM.xlsx]

## Sheet: Sheet1
Vector	Pool	Strand	Sequence
29G09	1	+	GCAGAAAGTCAAGAAGACAG
29G11	1	–	GCACGTACTTCTGTTGGACT
29H09	2	+	AGTGCCTTCTGGGGAGTCGG
29H10	2	–	GGTTACCCACTCCTTCCGGT
25A05	2	–	GCCGAGGCTGTGGAGGGCGG
29H11	3	+	GAAAGCCATGGTGGAGTATG
29F08	3	+	CGACCTTCAGAAGATGCCCT
29F09	3	+	GACCTTCAGAAGATGCCCTT
29F11	3	+	GCTGAGCAAAAGGCAGATCC
29E11	3	+	CGCATACTCCATCCTCAGTG
29G08	3	–	TGAGGATGGAGTATGCGGCC
29E09	3	–	TGCTGCCCTGAGACACCGCC
29E10	3	–	GCTTCTTCATCCCAAAGTCG
29C11	4	–	GTTGTCAAGCATTTCCACCT
29D08	4	+	GGAAATGCTTGACAACCTGC
29C08	4	–	TGACAACCTGCTGGACATCG
29D10	4	–	AGGCCACCTCGATGTCCAGC
29D09	4	+	GGTGGCCTACAGTCTGCTCA
29D11	4	+	AGGTGGCCTACAGTCTGCTC
29E08	4	+	GCCTACAGTCTGCTCAGGGG
29C10	4	+	AGGGTCTGATGATAGCAGCA
29A11	5	–	GCTTAAAGGGCTTGTAACGC
29B09	5	–	CGGTTATGAAGCTGCTTAAA
29B08	5	+	GATTGCTGTGGCACGGGTCC
29B10	5	–	CGGGGCTATCCGAAGACCCT
29B11	5	–	GCGGGGCTATCCGAAGACCC
29A09	5	+	AGCCCCGCCTGAAGCGCCCG
29B07	6	+	GTAGACGTTCCTCTTGGGAC
29F07	6	+	GATGGTGTAGACGTTCCTCT
29D07	6	–	GATGAAATCCCGGTCCCAAG
