# Supplementary material for: Genome-wide and high-density CRISPR-Cas9 screens identify point mutations in PARP1 causing PARP inhibitor resistance
Source: Nat Commun. 2018 May 10;9:1849. doi: 10.1038/s41467-018-03917-2 (PMC5945626; doi:10.1038/s41467-018-03917-2)
Supplement: Supplementary file 6 — Supplementary Data 4 [file 41467_2018_3917_MOESM6_ESM.xlsx]

## Sheet: Sheet1
Allele	TOPO Clones	Sequence
TR1
Reference	0	TACCAGTGTGGGACTTTTCCATCAAACATGGGCGACTAGAAGGAAGAGAAACAGAGGGAAGTAAG
130_131delTT	3	TACCAGTGTGGGACTTTTCCATC--ACATGGGCGACTAGAAGGAAGAGAAACAGAGGGAAGTAAG
128_129delGT	1	TACCAGTGTGGGACTTTTCCATCAA--ATGGGCGACTAGAAGGAAGAGAAACAGAGGGAAGTAAG
129_132delTTTG	2	TACCAGTGTGGGACTTTTCCAT----CATGGGCGACTAGAAGGAAGAGAAACAGAGGGAAGTAAG
121-4_130delCTAGTCGCCCATGT	2	TACCAGTGTGGGACTTTTCCATC----------------AAGGAAGAGAAACAGAGGGAAGTAAG
TR2
Reference	0	TACCAGTGTGGGACTTTTCCATCAAA-CATGGGCGACTAGAAGGAAGAGAAACAGAGGGAAGTAAG
129_130insC	6	TACCAGTGTGGGACTTTTCCATCAAAGCATGGGCGACTAGAAGGAAGAGAAACAGAGGGAAGTAAG
127_135delATGTTTGAT	3	TACCAGTGTGGGACTTTTCC----------GGGCGACTAGAAGGAAGAGAAACAGAGGGAAGTAAG
130_133delTTTG	11	TACCAGTGTGGGACTTTTCCATCA-----TGGGCGACTAGAAGGAAGAGAAACAGAGGGAAGTAAG
129delG	2	TACCAGTGTGGGACTTTTCCATCAAA--ATGGGCGACTAGAAGGAAGAGAAACAGAGGGAAGTAAG
Supplementary Table 4. Mutations identified in Sanger sequencing of SUM149 talazoparib resistant clones TR1 and TR2. Sequences are shown from the + strand, annotations given relative to BRCA1 cDNA [BRCA1 is on the - strand]
