# Supplementary material for: Genome-wide and high-density CRISPR-Cas9 screens identify point mutations in PARP1 causing PARP inhibitor resistance
Source: Nat Commun. 2018 May 10;9:1849. doi: 10.1038/s41467-018-03917-2 (PMC5945626; doi:10.1038/s41467-018-03917-2)
Supplement: Supplementary file 7 — Supplementary Data 5 [file 41467_2018_3917_MOESM7_ESM.xlsx]

## Sheet: Supplementary Table 4.txt
Name	Guide sequence (5'-3')
PARP1_1	GGAAACCAGCGCCTCCGTGG
PARP1_2	GGCCTATGGACAAGACCCAG
PARP1_3	GGTGCCTTCTGGGGAGTCGG
PARP1_4	GGGTCAATCATGCCTAGCTG
PARP1_5	GTGGGTAACCCCAAAGGTAA
PARP1_6	GGTGGGTAACCCCAAAGGTA
PARP1_7	GGATGCCTATTACTGCACTG
PARP1_8	GACTCGCACTGTACTCGGGC
PARP1_9	GTAGACGTTCCTCTTGGGAC
PARP1_10	GGCTGACTCGCACTGTACTC
PARP1_11	GGAAGTCCTCAGACACAACT
PARP1_12	GAAACTCGGGGGGAAGTTGA
PARP1_13	GACGTCCCCAGTGCAGTAAT
PARP1_14	GTCCAAGAAGATGGTGGACC
PARP1_15	GGTTACCCACTCCTTCCGGT
PARP1_16	GCACATACCACGGGCGCTTC
PARP1_17	GAGCTGACTCGCACTGTACT
PARP1_18	GTAGCTGATGGCATGGTGTT
PARP1_19	GGACAGGTGTGTACATACTG
PARP1_20	GGAGTCGAGTACGCCAAGAG
PARP1_21	GGAATATCCAATACCTGCAG
PARP1_22	GGACACCCAACCGGAAGGAG
PARP1_23	GGCCATCATGGTGCAGGTGC
PARP1_24	GGCAGCCTGGATGGTACCAG
PARP1_25	GACAGTGTGCAGGTAGCGCA
PARP1_26	GGGTAGCGCAAGGGTTCAGA
PARP1_27	GACACCCAACCGGAAGGAGT
PARP1_28	GGGTACAGCATTTGGGACCC
PARP1_29	GGCCCGCACCTGCACCATGA
PARP1_30	GGACTCTCGGGAAGCTGTCC
PARP1_31	GGCCCCGCCTGAAGCGCCCG
PARP1_32	GAGTCGAGTACGCCAAGAGC
PARP1_33	GGACCCGAGCATTCCTCGCA
PARP1_34	GCAAGTGCCTTCTGGGGAGT
PARP1_35	GGCCTGGTGGACATCGTTAA
PARP1_36	GGCCGTGTGGGTACGGTGAT
PARP1_37	GTATGTGCCTGGCCTGGCGA
PARP1_38	GGTCAGGGTGCCGGATGGAG
PARP1_39	GGTCCAAGATCTGCAGCCAG
PARP1_40	GGCTAGGCATGATTGACCGC
PARP1_41	GCCAGGCCAGGCACATACCA
PARP1_42	GGTGCGCCTGTCCAAGAAGA
PARP1_43	GCATTTCCACCTTGGCCTGG
PARP1_44	GCAGCTTCTGGAGGACGACA
PARP1_45	GTTGACGGGGACGGCCAACA
PARP1_46	GAAGGGTGGGTGGAGCACTG
PARP1_47	GGCGATGCCTATTACTGCAC
PARP1_48	GGGGTAACCCCAAAGGTAAG
PARP1_49	GCATCCCCAAGGACTCGCTC
PARP1_50	GGTTTACTCACATGTTTCCA
PARP1_51	GCGATGCCTATTACTGCACT
PARP1_52	GGAGCTGAGAACTCACCTTT
PARP1_53	GTTACCCACTCCTTCCGGTT
PARP1_54	GGGGAGGATGGCGGAGTCTT
PARP1_55	GGGAAACATGTGAGTAAACC
PARP1_56	GGGACAGCTTCCCGAGAGTC
PARP1_57	GGCCATCCGGAGCGAGTCCT
PARP1_58	GGGCAGCTAGGGGAGGATGG
PARP1_59	GGGTCCAGCAGGTAAGCACA
PARP1_60	GGACAACCTGCTGGACATCG
PARP1_61	GCTTAAAGGGCTTGTAACGC
PARP1_62	GGTGATCGGTAGCAACAAAC
PARP1_63	GGGGAAGCTGTCCCGGAACA
PARP1_64	GGACCTGATCTGGAACATCA
PARP1_65	GGAACACTCTGCGCATGTCC
PARP1_66	GGTTGGATAATGGCTTATCT
PARP1_67	GGGTTTCTGGGGGGAATATA
PARP1_68	GGGGGGGAAGTTGACGGGGA
PARP1_69	GCAGAAAGTCAAGAAGACAG
PARP1_70	GATGTCCACCAGGCCAAGGG
PARP1_71	GGGCCATAGTCAATCTCCAG
PARP1_72	GGCCATAGTCAATCTCCAGG
PARP1_73	GGGACTTTTCCATCAAACAT
PARP1_74	GCGGGGCTATCCGAAGACCC
PARP1_75	GCGCTAAGAACAACTCCTGA
PARP1_76	GGTAGCGCAAGGGTTCAGAA
PARP1_77	GGGTGGCCTACAGTCTGCTC
PARP1_78	GAATATCCAATACCTGCAGT
PARP1_79	GGGTAAGCACAGGGCTACCA
PARP1_80	GGACCGAGTAGCTGATGGCA
PARP1_81	GGGCCATCATGGTGCAGGTG
PARP1_82	GGTGACAGGTGTGTACATAC
PARP1_83	GGCATACTCCATCCTCAGTG
PARP1_84	GGCACATCTTGTCCCCTTGG
PARP1_85	GACATTAAGGTAACAGGGTC
PARP1_86	GTCCAACAGAAGTACGTGCA
PARP1_87	GCCATCCGGAGCGAGTCCTT
PARP1_88	GCGCACATCTTGTCCCCTTG
PARP1_89	GTGCTCAATGGCATCCTCCT
PARP1_90	GAACAACTCCTGAAGGCTCT
PARP1_91	GGATCCTGTCCCAGGGTCTT
PARP1_92	GGTTCATACCTATTCAAAAG
PARP1_93	GGGATCTTCATGTTGGATAA
PARP1_94	GCAAGAGGCGCGCCCGCTCT
PARP1_95	GGCAGGTGCGGGCCGCTGTG
PARP1_96	GCGCCTGTCCAAGAAGATGG
PARP1_97	GTTGTCAAGCATTTCCACCT
PARP1_98	GGGATGGGTTCTCTGAGCTT
PARP1_99	GATGAGGTCCTGAACTGGCT
PARP1_100	GGGGATCTATTTCGCTGACA
PARP1_101	GGTCCTTGATGTTCCAGATC
PARP1_102	GGCCTAGCTGTGGCTTCTCC
PARP1_103	GGTAAGCACAGGGCTACCAG
PARP1_104	GCCATGATTGAGAAACTCGG
PARP1_105	GGGTCGATCTGAGGAGACAG
PARP1_106	GCCTACAGTCTGCTCAGGGG
PARP1_107	GCATTCCTCGCAGGGAAGGA
PARP1_108	GGGGGCTATCCGAAGACCCT
PARP1_109	GGCAGAGCCTGTTGAAGTTG
PARP1_110	GTAGCCCTGTGCTTACCTGC
PARP1_111	GGGCCATGATTGAGAAACTC
PARP1_112	GGAAAACAGGTGAGTTCTGC
PARP1_113	GGCGCACATCTTGTCCCCTT
PARP1_114	GCCACGGAGGCGCTGGTTTC
PARP1_115	GGGAGGCGTGGCCGCCACGG
PARP1_116	GGGAGGCGCTGGTTTCTGGG
PARP1_117	GGGATACTTCGTGAAATTTT
PARP1_118	GATGAAATCCCGGTCCCAAG
PARP1_119	GCGCATGTCCTGGAGAAAGG
PARP1_120	GGTATGTGCCTGGCCTGGCG
PARP1_121	GACCCGGAGAAGCCACAGCT
PARP1_122	GGAAATGCTTGACAACCTGC
PARP1_123	GGTGGCCTACAGTCTGCTCA
PARP1_124	GTACAGTGCGAGTCAGCTCA
PARP1_125	GATGGTGTAGACGTTCCTCT
PARP1_126	GTATTGGATATTCAGGTCCT
PARP1_127	GGAGGAATGCTCGGGTCAGC
PARP1_128	GGTACCACTTCTCCTGCTTC
PARP1_129	GGAAGATGAGTAGCTCCTTC
PARP1_130	GGAGACACCGCCTGGAGAGG
PARP1_131	GGCCATGATTGAGAAACTCG
PARP1_132	GGCTGTACCTGCTGAAGCAG
PARP1_133	GTTTACTCACATGTTTCCAA
PARP1_134	GAAGGAGTGGGTAACCCCAA
PARP1_135	GTGTTCCAGTCCTGTCCCAG
PARP1_136	GGGCGGCAGCTAGGGGAGGA
PARP1_137	GCACGTACTTCTGTTGGACT
PARP1_138	GGGGACTTTTCCATCAAACA
PARP1_139	GAAGGTCGATCTGAGGAGAC
PARP1_140	GGAAAAGGCGATGAGGTGGA
PARP1_141	GGAAGGTGGGCCACTCCATC
PARP1_142	GGCTGTCTGTTTGATTCTCC
PARP1_143	GGGTTATGAAGCTGCTTAAA
PARP1_144	GAGCTGAGAACTCACCTTTA
PARP1_145	GGTGGCCGCCACGGAGGCGC
PARP1_146	GTCCTGGGGCCGTGTGGGTA
PARP1_147	GCGCTCTCCAAAAAAAGCAA
PARP1_148	GCACTGGGGACGTCACTGCC
PARP1_149	GACCTGGCCCTTGCTTTTTT
PARP1_150	GGAACAGATGCCGTCCAAGG
PARP1_151	GAGACACCGCCTGGAGAGGA
PARP1_152	GGCCACTGGGTCTTGTCCAT
PARP1_153	GAAAGCCATGGTGGAGTATG
PARP1_154	GGGCTCAGAACGACCTGATC
PARP1_155	GCCTCCGCCCTCCACAGCCT
PARP1_156	GAGGTCCAGCAGGTAAGCAC
PARP1_157	GGCCCCAAGAGGGAAGTCAG
PARP1_158	GGGAGGCGGAGACGTCCTGG
PARP1_159	GTGGCCTACAGTCTGCTCAG
PARP1_160	GTCAAGAAGACAGCGGAAGC
PARP1_161	GGTCCACCATCTTCTTGGAC
PARP1_162	GGAGGTCCTGAACTGGCTTG
PARP1_163	GGGTGGAGGCGGAGACGTCC
PARP1_164	GGACACCGCCTGGAGAGGAG
PARP1_165	GTGAACTCCTCTGCTTCAGC
PARP1_166	GGCTGCCCTGAGACACCGCC
PARP1_167	GAGACTGTCCTCTTTTGAAT
PARP1_168	GATTGCTGTGGCACGGGTCC
PARP1_169	GCTTCAGCAGGTACAGCATT
PARP1_170	GGCCTCCACCAAGAGCCTTC
PARP1_171	GATGCACAGGGAAGCCTTGT
PARP1_172	GGGCGGAGGCGTGGCCGCCA
PARP1_173	GGGTGCCCTCCTTCCCTGCG
PARP1_174	GGGGTTCTCTGAGCTTCGGT
PARP1_175	GTGTTCAACTAATGACCTGA
PARP1_176	GAGAGTCAGGATCTTCATGT
PARP1_177	GACACAGACACCCAACCGGA
PARP1_178	GGCATTCCTCGCAGGGAAGG
PARP1_179	GGGGTCTGATGATAGCAGCA
PARP1_180	GGAGGATGGAGTATGCGGCC
PARP1_181	GCAGCTGTGGATCCTGATTC
PARP1_182	GGTGCGGGCCGCTGTGCGGG
PARP1_183	GGCGCTCTCCAAAAAAAGCA
PARP1_184	GTTGAAGTTGTGGCCCCAAG
PARP1_185	GTGGCCCACCTTCCAGAAGC
PARP1_186	GGGAGAAGTGGTACCAGTGT
PARP1_187	GGCCCCTGACTTCCCTCTTG
PARP1_188	GGAAAGTATGAAGAAAGCCA
PARP1_189	GCTGAGCAAAAGGCAGATCC
PARP1_190	GGGCTGCTTTGTCAAGAACA
PARP1_191	GGGCTTGGGGAGCTTGGACT
PARP1_192	GTGACAGGTGTGTACATACT
PARP1_193	GCAGGTGCGGGCCGCTGTGC
PARP1_194	GGGCGATGAGGTGGATGGAG
PARP1_195	GATAGAAAAGGTAAGATCTT
PARP1_196	GTCTCCTTCAGAAAGAGAAA
PARP1_197	GCACATCTTGTCCCCTTGGG
PARP1_198	GCACACTGTCTGCATTGTTC
PARP1_199	GAACAATGCAGACAGTGTGC
PARP1_200	GGTATTGGATATTCAGGTCC
PARP1_201	GGACAGGATCCCAGCAAAGT
PARP1_202	GGAGCCGAGGCTGTGGAGGG
PARP1_203	GGGAGGACGACAAGGAAAAC
PARP1_204	GGTCAAGAGTGAAGGGTGGG
PARP1_205	GCAATGTGCTTTTTTCCTGA
PARP1_206	GGGTGCTTTTCCTCTGGGAC
PARP1_207	GGACCTTCAGAAGATGCCCT
PARP1_208	GGGCCACCTCGATGTCCAGC
PARP1_209	GCAGCCCCTGACTTCCCTCT
PARP1_210	GGATAGAAAAGGTAAGATCT
PARP1_211	GTTCACAGCAGCAGGAGCCG
PARP1_212	GCCTTCACCTCTGCCCCCCA
PARP1_213	GGCAAGGCAGAGAAGACTCT
PARP1_214	GAAGCTCAAAACTGACATTA
PARP1_215	GGCAAAGGCCAGGATGGAAT
PARP1_216	GGGCTTTCTTTTGCTCCTCC
PARP1_217	GGGCCCCAAGAGGGAAGTCA
PARP1_218	GGTGTCTGAGGACTTCCTCC
PARP1_219	GCGGAAGCTGGAGGAGTGAC
PARP1_220	GGCTGTGGAGGGCGGAGGCG
PARP1_221	GACACCCTCCTTCCCACTGC
PARP1_222	GTGGCCCCAAGAGGGAAGTC
PARP1_223	GGGGTGGGTGGAGCACTGCG
PARP1_224	GCTTTGGCGGCAGCTAGGGG
PARP1_225	GGATTCTCCAGGCAAAGGCC
PARP1_226	GGCATGTCCTGGAGAAAGGT
PARP1_227	GACCTTCAGAAGATGCCCTT
PARP1_228	GCCCTGAAGAAGCAGCTCCC
PARP1_229	GGGAGCTTGGACTTGGTGCC
PARP1_230	GTCAAGAACAGGGAGGAGCT
PARP1_231	GGAATGAAATTAACTCTTAA
PARP1_232	GGTCAAGAACAGGGAGGAGC
PARP1_233	GGTCCTGGAGAAAGGTGGGA
PARP1_234	GGACCTTCCCACCTTTCTCC
PARP1_235	GCCGAGGCTGTGGAGGGCGG
PARP1_236	GGGAGTCAAGAGTGAAGGGT
PARP1_237	GACTTCTGTTTTTCAGGTTT
PARP1_238	GCAGAGGAGTTCACAGCAGC
PARP1_239	GGCAGCAGGAGCCGAGGCTG
PARP1_240	GAAATTGAAGGTTAAAAAAC
PARP1_241	GCTTCTTCATCCCAAAGTCG
PARP1_242	GTGTATGGAGAAGATAGAAA
PARP1_243	GCAGGAGCCGAGGCTGTGGA
PARP1_244	GGTGGATGGAGTGGATGAAG
PARP1_245	GGACTTCTGTTTTTCAGGTT
PARP1_246	GGCAGGAGCCGAGGCTGTGG
PARP1_247	GGAAAAGATGAATAAGAAGA
PARP1_248	GTCAAACATGGGCGACTAGA
PARP1_249	GTCTAGTCGCCCATGTTTGA
PARP1_250	GTACTCGTTATATAGTAGAG
PARP1_251	GCTTTTCCGACCTTCCAGAC
PARP1_252	GTCTCATAGTTGACATCGAT
PARP1_253	GACACACAATGCGTATGACT
PARP1_254	GCTTCTTGGACAGGCGCACC
PARP1_255	GTCATAACCGAAGATTGCTG
PARP1_256	GTCTTTAAGATAGAGCGTGA
PARP1_257	GTCTGAGACGAGGCCCTCCT
PARP1_258	GACCACGGGCGCTTCAGGCG
PARP1_259	GCTTCCCTGCGAGGAATGCT
PARP1_260	GTGACCCGAGCATTCCTCGC
PARP1_261	GTCTTGGACCGAGTAGCTGA
PARP1_262	GCCAGAAACCAGCGCCTCCG
PARP1_263	GCATGATTGAGAAACTCGGG
PARP1_264	GACTCGGGGGGAAGTTGACG
PARP1_265	GAACTCGGGGGGAAGTTGAC
PARP1_266	GTGTTGGATAATGGCTTATC
PARP1_267	GCTGCGCATGTCCTGGAGAA
PARP1_268	GACCGTACCCACACGGCCCC
PARP1_269	GCCCAAGGACTCGCTCCGGA
PARP1_270	GTGGGTTCTCTGAGCTTCGG
PARP1_271	GTCAACGTCAGGGTGCCGGA
PARP1_272	GAGGTCGATCTGAGGAGACA
PARP1_273	GCCAGACTAATGTTAGCTGA
PARP1_274	GTAATGTTAGCTGAAGGATC
PARP1_275	GAACATGTAGCCTGTCTGGA
PARP1_276	GACTACTGCCATACGTCTCA
PARP1_277	GTGAGACGTATGGCAGTAGT
PARP1_278	GTGGGTCTCCCTGAGACGTA
PARP1_279	GAAAGCGATTTGAGAGATCC
PARP1_280	GCAGTGTGCAGGTAGCGCAA
PARP1_281	GTCATAGACAATGTACCTGA
PARP1_282	GAGTACGTGCAAGGGGTGTA
PARP1_283	GAACCTGCTGGACATCGAGG
PARP1_284	GGTACATACTGGGGCAGCAT
PARP1_285	GCATGTGCAGATCAAGCGTA
PARP1_286	GTACCACGGGCGCTTCAGGC
PARP1_287	GTCACCGCCGACTCCCCAGA
PARP1_288	GTCAGGTCGTTCTGAGCCTA
PARP1_289	GTTCCCTGCGAGGAATGCTC
PARP1_290	GTGGGGTTACCCACTCCTTC
PARP1_291	GCGGAGGCGCTGGTTTCTGG
PARP1_292	GAACATCCGAGTTGTGTCTG
PARP1_293	GTCAGACACAACTCGGATGT
PARP1_294	GTTGGAGTGCCAAGCGTTCC
PARP1_295	GCTGGAGATTGACTATGGCC
PARP1_296	GATCCGGCACCCTGACGTTG
PARP1_297	GTCTTCATCCCAAAGTCGTG
PARP1_298	GCCCTGATCCCCCACGACTT
PARP1_299	GACAGTGCGAGTCAGCTCAA
PARP1_300	GTTGACCATACACTTGGTCC
PARP1_301	GTCGCTCCGGATGGCCATCA
PARP1_302	GCCCTGACGTTGAGGTGGAT
PARP1_303	GTCTTCTGAAGGTCGATCTG
PARP1_304	GAGGTAAGCACAGGGCTACC
PARP1_305	GAATGTTAGCTGAAGGATCA
PARP1_306	GCAGCTAACATTAGTCTGGA
PARP1_307	GTTGGGACCGGGATTTCATC
PARP1_308	GCCAATAGGCTTAATCCTGT
PARP1_309	GAACTACTGCCATACGTCTC
PARP1_310	GACCAAACATGTAGCCTGTC
PARP1_311	GCATAGACAATGTACCTGAG
PARP1_312	GAGAAAAGGTAAGATCTTGG
PARP1_313	GCCAACAGAAGTACGTGCAA
PARP1_314	GAAGTCATACGCATTGTGTG
PARP1_315	GTTGACCGCTGGTACCATCC
PARP1_316	GCCGAAGATTGCTGTGGCAC
PARP1_317	GTGTACATACTGGGGCAGCA
PARP1_318	GATACCACGGGCGCTTCAGG
PARP1_319	GTCCCCTACCCCTTACCTTT
PARP1_320	GTTGGGGCCACAACTTCAAC
PARP1_321	GCTTTCAATTTGAACAGAGG
PARP1_322	GTCCTTTAACGATGTCCACC
PARP1_323	GACCGATCACCGTACCCACA
PARP1_324	GTGGCCATAGTCAATCTCCA
PARP1_325	GCCCATCCACCTCAACGTCA
PARP1_326	GCGGCACCCTGACGTTGAGG
PARP1_327	GAGGAGAAGTGGTACCAGTG
PARP1_328	GCCTGATCCCCCACGACTTT
PARP1_329	GTTCTTCATCCCAAAGTCGT
PARP1_330	GTGTGTCTTGACCATACACT
PARP1_331	GACCCCCTGGAGATTGACTA
PARP1_332	GAGGGCATTATGTGGTTACC
PARP1_333	GCGTCTCAGGGAGACCCAAT
PARP1_334	GCTCTCCAGGCGGTGTCTCA
PARP1_335	GCCTCTCCAGGCGGTGTCTC
PARP1_336	GATCATAGACAATGTACCTG
PARP1_337	GCCTGAGGGGAAGCTTGTTA
PARP1_338	GCCTTAACAAGCTTCCCCTC
PARP1_339	GCAACAGAAGTACGTGCAAG
PARP1_340	GAAACTGACATTAAGGTAAC
PARP1_341	GTTATTTCAGCAACACCTCC
PARP1_342	GTTTATCCTCTGTAGCAAGG
PARP1_343	GTCTATCTTAAAGATCTGGT
PARP1_344	GACGCTTGATCTGCACATGT
PARP1_345	GTACGCTTGATCTGCACATG
PARP1_346	GTGCTTTGCTCTCTGAGACG
PARP1_347	GCAAGCAGCAAGTGCCTTCT
PARP1_348	GCCCCTACCCCTTACCTTTG
PARP1_349	GATGGCTTATCTGGGATGAA
PARP1_350	GTTCCTTTCAATTTGAACAG
PARP1_351	GAGCGCACATCTTGTCCCCT
PARP1_352	GTTCAGATTTGTTGATACCT
PARP1_353	GCTGATTCTGGTAAGCAAAC
PARP1_354	GAATTTCATGAAGTGCTCAA
PARP1_355	GATAACCTCATACTCCACCA
PARP1_356	GACCCATCCACCTCAACGTC
PARP1_357	GCAGGATGGAATTGGTAGCA
PARP1_358	GCTTCATCCCAAAGTCGTGG
PARP1_359	GCCCAAAGTCGTGGGGGATC
PARP1_360	GACGATGTCCACCAGGCCAA
PARP1_361	GCGGATGGCCATCATGGTGC
PARP1_362	GCCTTCAGCTAACATTAGTC
PARP1_363	GAGACGTTCCTCTTGGGACC
PARP1_364	GTGGTGTAGACGTTCCTCTT
PARP1_365	GTGTCTGGAAGGTCGGAAAA
PARP1_366	GCAATAGGCTTAATCCTGTT
PARP1_367	GCTGCATTGTTCAGGAGCGG
PARP1_368	GTGTCTGCATTGTTCAGGAG
PARP1_369	GTCATCTGTTGCATGATATT
PARP1_370	GTGAAGAAGCCGAGATCATC
PARP1_371	GCACATATGGTTTTTCCTGC
PARP1_372	GCCCGTGCCACAGCAATCTT
PARP1_373	GACGCTCTATCTTAAAGATC
PARP1_374	GAACGATGTCCACCAGGCCA
PARP1_375	GTACTACAAGCTGCAGCTTC
PARP1_376	GCTGGAACAGATGCCGTCCA
PARP1_377	GCAGGCTACATGTTTGGTAA
PARP1_378	GAGCAGCGACTCTCAGATCC
PARP1_379	GTTCTCATAGTTGACATCGA
PARP1_380	GCCTGGATAAACAGAATCTT
PARP1_381	GACCGAAGATTGCTGTGGCA
PARP1_382	GTGAAATTAACTCTTAAAGG
PARP1_383	GTGAGGTCCTGAACTGGCTT
PARP1_384	GATATCAGCAAGTTACCCAA
PARP1_385	GCAGGACCACCAACTTTGCT
PARP1_386	GAGAAGACAGCGGAAGCTGG
PARP1_387	GTTCACACCAGATGAAATCC
PARP1_388	GATGTGAGTAAACCTGGCTC
PARP1_389	GTCCAGACAGGCTACATGTT
PARP1_390	GTACCTCTCCCAATTACCAC
PARP1_391	GTCTCCCAATTACCACAGGG
PARP1_392	GAACTGACATTAAGGTAACA
PARP1_393	GCCCAAGATTCTGTTTATCC
PARP1_394	GAAGATTCTGTTTATCCAGG
PARP1_395	GACATATGGTTTTTCCTGCA
PARP1_396	GTGCCTAGCTGTGGCTTCTC
PARP1_397	GTGATCTGCACATGTGGGAG
PARP1_398	GAACCCCAAAGGTAAGGGGT
PARP1_399	GCCCCAAAGGTAAGGGGTAG
PARP1_400	GACCCCAAAGGTAAGGGGTA
PARP1_401	GTCTTACCTCAAGAAATTGA
PARP1_402	GCTTGAGGTAAGAGATTTCT
PARP1_403	GTTTAACCTTCAATTTCTTG
PARP1_404	GTTCAGATTCAACTCACTTT
PARP1_405	GCATGAAGATCCTGACTCTC
PARP1_406	GTGCAGCTTGTAGTAGGAGT
PARP1_407	GTCCTTCCCACTGCAGGTAT
PARP1_408	GATTGGATATTCAGGTCCTG
PARP1_409	GCAATGGCATCCTCCTTGGA
PARP1_410	GAGAAGCTGACAGTAAATCC
PARP1_411	GTGCAGCGAGAGCATCCCCA
PARP1_412	GCCCCAAGGGCATCTTCTGA
PARP1_413	GTAGAACCTCCAATACCATG
PARP1_414	GAAGGGCAACTTCTCCCAAC
PARP1_415	GAAGACCTCCCTGTGGTAAT
PARP1_416	GGGTGTTGCTGAAATAACAT
PARP1_417	GCCAGGACCACCAACTTTGC
PARP1_418	GACTGCCTGGACCAAGTGTA
PARP1_419	GTCTTGATGAGGTCCTGAAC
PARP1_420	GATTGTCTATGATATTGCTC
PARP1_421	GTGATGGAAAAGTCCCACAC
PARP1_422	GATCCTCAGTGAGGTCCAGC
PARP1_423	GGGTTCTAGTAAGTGCATTA
PARP1_424	GTAGAAAAGGTAAGATCTTG
PARP1_425	GAGAATCTCTGTCAACCACC
PARP1_426	GTTCAGCCTCCTTGCTACAG
PARP1_427	GCTCTGAGACGAGGCCCTCC
PARP1_428	GTGAAGTTGTGGCCCCAAGA
PARP1_429	GAGATTTGTTGATACCTTGG
PARP1_430	GTCCAATACCTGCAGTGGGA
PARP1_431	GTCGCTGCATTTCTTGCAAG
PARP1_432	GCACCATGCCATCAGCTACT
PARP1_433	GACCCTGACGTTGAGGTGGA
PARP1_434	GTCACTGAGGATGGAGTATG
PARP1_435	GTTTTGCTCAGCTTCCCCAA
PARP1_436	GTGCTGGACCTCACTGAGGA
PARP1_437	GTACCTGCTGGACCTCACTG
PARP1_438	GATGTTAGCTGAAGGATCAG
PARP1_439	GCATATCAGCAAGTTACCCA
PARP1_440	GAGGGCAAGCACAGTGTCAA
PARP1_441	GTTGACACTGTGCTTGCCCT
PARP1_442	GTGACACTGTGCTTGCCCTT
PARP1_443	GTGTAGCCTGTCTGGAAGGT
PARP1_444	GTGGCAGTAGTTGGCACTCT
PARP1_445	GTGTGAGTAAACCTGGCTCT
PARP1_446	GAGGCTACATGTTTGGTAAA
PARP1_447	GTCCCTGTGGTAATTGGGAG
PARP1_448	GAGACCTCCCTGTGGTAATT
PARP1_449	GCAATTTTAAGACCTCCCTG
PARP1_450	GACCTCTCCCAATTACCACA
PARP1_451	GTGTTTGATTCTCCAGGCAA
PARP1_452	GAAGCATTTCCACCTTGGCC
PARP1_453	GAACAGATGATGCTGAGTCC
PARP1_454	GACCTGGATAAACAGAATCT
PARP1_455	GACATACTTCCTGATGATCT
PARP1_456	GAGGCTGCTTTGTCAAGAAC
PARP1_457	GAGGAGTCAAGAGTGAAGGG
PARP1_458	GCCCAGGAGTCAAGAGTGAA
PARP1_459	GTGTTCTTGACAAAGCAGCC
PARP1_460	GTCCTGGGAGCTGCTTCTTC
PARP1_461	GTGCTTTGTCAAGAACAGGG
PARP1_462	GACCCTTCACTCTTGACTCC
PARP1_463	GTTCTTTATCCTCTGTAGCA
PARP1_464	GCGGTTATGAAGCTGCTTAA
PARP1_465	GAGAAAGAGAAAAGGCGATG
PARP1_466	GAAGAGAAAAGGCGATGAGG
PARP1_467	GAGGATCCCAGCAAAGTTGG
PARP1_468	GTTTGCTGGGATCCTGTCCC
PARP1_469	GTATCCGAAGACCCTGGGAC
PARP1_470	GCCGTGGTATGTGCCTGGCC
PARP1_471	GACAAGCAGCAAGTGCCTTC
PARP1_472	GTTCCCCTACCCCTTACCTT
PARP1_473	GTTCAGCAGGTACAGCATTT
PARP1_474	GACGGAGGCGCTGGTTTCTG
PARP1_475	GCTTTTGGTGCTGATGCACA
PARP1_476	GTTCACTTCATCCTTGTTCC
PARP1_477	GAGGCCATGATTGAGAAACT
PARP1_478	GACTTTTGGTGCTGATGCAC
PARP1_479	GTTGTCCCCTTGGGGGGCAG
PARP1_480	GAACTCCTGAAGGCTCTTGG
PARP1_481	GAGGGCCAGGTCAAGGAGGA
PARP1_482	GTTCAGTGCCACCCTTGGCC
PARP1_483	GAGGTCTTCAGTGCCACCCT
PARP1_484	GAGAAGCTGCAGCTTGTAGT
PARP1_485	GTCAGGTCCTGGGGCCGTGT
PARP1_486	GCTGCAGGTATTGGATATTC
PARP1_487	GTGAACTGGCTTGGGGAGCT
PARP1_488	GATCAAAGATCATCTTGATG
PARP1_489	GATCAAGATGATCTTTGATG
