# Supplementary material for: Genome-wide and high-density CRISPR-Cas9 screens identify point mutations in PARP1 causing PARP inhibitor resistance
Source: Nat Commun. 2018 May 10;9:1849. doi: 10.1038/s41467-018-03917-2 (PMC5945626; doi:10.1038/s41467-018-03917-2)
Supplement: Supplementary file 8 — Supplementary Data 6 [file 41467_2018_3917_MOESM8_ESM.xlsx]

## Sheet: dense_primers_cDNA.csv
Name	Sequence
bc1_PARP1_cDNA_F1	CCATCTCATCCCTGCGTGTCTCCGACTCAGCTAAGGTAACGATGGCAGCTAGGGGAGGATG
bc1_PARP1_cDNA_F2	CCATCTCATCCCTGCGTGTCTCCGACTCAGCTAAGGTAACGATAAGGTGGGCCACTCCATC
bc1_PARP1_cDNA_F3	CCATCTCATCCCTGCGTGTCTCCGACTCAGCTAAGGTAACGATACGTGCAAGGGGTGTATGG
bc1_PARP1_cDNA_F4	CCATCTCATCCCTGCGTGTCTCCGACTCAGCTAAGGTAACGATGCAGCTCCCAGGAGTCAA
bc1_PARP1_cDNA_F5	CCATCTCATCCCTGCGTGTCTCCGACTCAGCTAAGGTAACGATCTCATCTTCAACAAGCAGCAAG
bc1_PARP1_cDNA_F6	CCATCTCATCCCTGCGTGTCTCCGACTCAGCTAAGGTAACGATTCAAGACACAGACACCCAACC
bc1_PARP1_cDNA_F7	CCATCTCATCCCTGCGTGTCTCCGACTCAGCTAAGGTAACGATTGTCCCGGAACAAGGATG
bc1_PARP1_cDNA_F8	CCATCTCATCCCTGCGTGTCTCCGACTCAGCTAAGGTAACGATGTCTCCGCCTCCACCAAG
bc1_PARP1_cDNA_F9	CCATCTCATCCCTGCGTGTCTCCGACTCAGCTAAGGTAACGATAAAGGAGGAGCAGCTGTGG
bc1_PARP1_cDNA_F10	CCATCTCATCCCTGCGTGTCTCCGACTCAGCTAAGGTAACGATCCGTGTGGGTACGGTGAT
bc1_PARP1_cDNA_F11	CCATCTCATCCCTGCGTGTCTCCGACTCAGCTAAGGTAACGATGCTCCCCAAGCCAGTTCA
bc1_PARP1_cDNA_F12	CCATCTCATCCCTGCGTGTCTCCGACTCAGCTAAGGTAACGATGGCAGCAGCGACTCTCAG
bc1_PARP1_cDNA_F13	CCATCTCATCCCTGCGTGTCTCCGACTCAGCTAAGGTAACGATCTGACATTAAGGTGGTTGACAGAG
bc1_PARP1_cDNA_F14	CCATCTCATCCCTGCGTGTCTCCGACTCAGCTAAGGTAACGATCCAGGACCACCAACTTTGC
bc1_PARP1_cDNA_F15	CCATCTCATCCCTGCGTGTCTCCGACTCAGCTAAGGTAACGATTGCCCTTGGAAACATGTATGA
P1_PARP1_cDNA_R1	CCACTACGCCTCCGCTTTCCTCTCTATGGGCAGTCGGTGATTCCTCCAGCTTCCGCTGT
P1_PARP1_cDNA_R2	CCACTACGCCTCCGCTTTCCTCTCTATGGGCAGTCGGTGATACCAGCGGTCAATCATGC
P1_PARP1_cDNA_R3	CCACTACGCCTCCGCTTTCCTCTCTATGGGCAGTCGGTGATTTCTTCGCCACTTCATCCA
P1_PARP1_cDNA_R4	CCACTACGCCTCCGCTTTCCTCTCTATGGGCAGTCGGTGATGAAGGAGGGCACCGAACA
P1_PARP1_cDNA_R5	CCACTACGCCTCCGCTTTCCTCTCTATGGGCAGTCGGTGATGGGGGAATATACGGTCCTGTT
P1_PARP1_cDNA_R6	CCACTACGCCTCCGCTTTCCTCTCTATGGGCAGTCGGTGATCCCCCGAGTTTCTCAATCA
P1_PARP1_cDNA_R7	CCACTACGCCTCCGCTTTCCTCTCTATGGGCAGTCGGTGATTGGGGCCACAACTTCAAC
P1_PARP1_cDNA_R8	CCACTACGCCTCCGCTTTCCTCTCTATGGGCAGTCGGTGATCCAAGGGTGGCACTGAAG
P1_PARP1_cDNA_R9	CCACTACGCCTCCGCTTTCCTCTCTATGGGCAGTCGGTGATCAAGCGTTCCCGGTTTTT
P1_PARP1_cDNA_R10	CCACTACGCCTCCGCTTTCCTCTCTATGGGCAGTCGGTGATTCCACCATGGCTTTCTTCA
P1_PARP1_cDNA_R11	CCACTACGCCTCCGCTTTCCTCTCTATGGGCAGTCGGTGATACCTTGGCCTGCACACTG
P1_PARP1_cDNA_R12	CCACTACGCCTCCGCTTTCCTCTCTATGGGCAGTCGGTGATCATTGTGTGTGGTTGCATGA
P1_PARP1_cDNA_R13	CCACTACGCCTCCGCTTTCCTCTCTATGGGCAGTCGGTGATTCCCTTTACCAAACATGTAGCC
P1_PARP1_cDNA_R14	CCACTACGCCTCCGCTTTCCTCTCTATGGGCAGTCGGTGATTGTTAGCTGAAGGATCAGGGGTAG
P1_PARP1_cDNA_R15	CCACTACGCCTCCGCTTTCCTCTCTATGGGCAGTCGGTGATCGGGTGTGACTCGGCTAC
bc2_PARP1_cDNA_F1	CCATCTCATCCCTGCGTGTCTCCGACTCAGTAAGGAGAACGATGGCAGCTAGGGGAGGATG
bc2_PARP1_cDNA_F2	CCATCTCATCCCTGCGTGTCTCCGACTCAGTAAGGAGAACGATAAGGTGGGCCACTCCATC
bc2_PARP1_cDNA_F3	CCATCTCATCCCTGCGTGTCTCCGACTCAGTAAGGAGAACGATACGTGCAAGGGGTGTATGG
bc2_PARP1_cDNA_F4	CCATCTCATCCCTGCGTGTCTCCGACTCAGTAAGGAGAACGATGCAGCTCCCAGGAGTCAA
bc2_PARP1_cDNA_F5	CCATCTCATCCCTGCGTGTCTCCGACTCAGTAAGGAGAACGATCTCATCTTCAACAAGCAGCAAG
bc2_PARP1_cDNA_F6	CCATCTCATCCCTGCGTGTCTCCGACTCAGTAAGGAGAACGATTCAAGACACAGACACCCAACC
bc2_PARP1_cDNA_F7	CCATCTCATCCCTGCGTGTCTCCGACTCAGTAAGGAGAACGATTGTCCCGGAACAAGGATG
bc2_PARP1_cDNA_F8	CCATCTCATCCCTGCGTGTCTCCGACTCAGTAAGGAGAACGATGTCTCCGCCTCCACCAAG
bc2_PARP1_cDNA_F9	CCATCTCATCCCTGCGTGTCTCCGACTCAGTAAGGAGAACGATAAAGGAGGAGCAGCTGTGG
bc2_PARP1_cDNA_F10	CCATCTCATCCCTGCGTGTCTCCGACTCAGTAAGGAGAACGATCCGTGTGGGTACGGTGAT
bc2_PARP1_cDNA_F11	CCATCTCATCCCTGCGTGTCTCCGACTCAGTAAGGAGAACGATGCTCCCCAAGCCAGTTCA
bc2_PARP1_cDNA_F12	CCATCTCATCCCTGCGTGTCTCCGACTCAGTAAGGAGAACGATGGCAGCAGCGACTCTCAG
bc2_PARP1_cDNA_F13	CCATCTCATCCCTGCGTGTCTCCGACTCAGTAAGGAGAACGATCTGACATTAAGGTGGTTGACAGAG
bc2_PARP1_cDNA_F14	CCATCTCATCCCTGCGTGTCTCCGACTCAGTAAGGAGAACGATCCAGGACCACCAACTTTGC
bc2_PARP1_cDNA_F15	CCATCTCATCCCTGCGTGTCTCCGACTCAGTAAGGAGAACGATTGCCCTTGGAAACATGTATGA

## Sheet: Sheet1
PARP1_cDNA_F1	GGCAGCTAGGGGAGGATG		bc1_PARP1_cDNA_F1	CCATCTCATCCCTGCGTGTCTCCGACTCAGCTAAGGTAACGAT	CCATCTCATCCCTGCGTGTCTCCGACTCAGCTAAGGTAACGATGGCAGCTAGGGGAGGATG
PARP1_cDNA_F2	AAGGTGGGCCACTCCATC		bc1_PARP1_cDNA_F2	CCATCTCATCCCTGCGTGTCTCCGACTCAGCTAAGGTAACGAT	CCATCTCATCCCTGCGTGTCTCCGACTCAGCTAAGGTAACGATAAGGTGGGCCACTCCATC
PARP1_cDNA_F3	ACGTGCAAGGGGTGTATGG		bc1_PARP1_cDNA_F3	CCATCTCATCCCTGCGTGTCTCCGACTCAGCTAAGGTAACGAT	CCATCTCATCCCTGCGTGTCTCCGACTCAGCTAAGGTAACGATACGTGCAAGGGGTGTATGG
PARP1_cDNA_F4	GCAGCTCCCAGGAGTCAA		bc1_PARP1_cDNA_F4	CCATCTCATCCCTGCGTGTCTCCGACTCAGCTAAGGTAACGAT	CCATCTCATCCCTGCGTGTCTCCGACTCAGCTAAGGTAACGATGCAGCTCCCAGGAGTCAA
PARP1_cDNA_F5	CTCATCTTCAACAAGCAGCAAG		bc1_PARP1_cDNA_F5	CCATCTCATCCCTGCGTGTCTCCGACTCAGCTAAGGTAACGAT	CCATCTCATCCCTGCGTGTCTCCGACTCAGCTAAGGTAACGATCTCATCTTCAACAAGCAGCAAG
PARP1_cDNA_F6	TCAAGACACAGACACCCAACC		bc1_PARP1_cDNA_F6	CCATCTCATCCCTGCGTGTCTCCGACTCAGCTAAGGTAACGAT	CCATCTCATCCCTGCGTGTCTCCGACTCAGCTAAGGTAACGATTCAAGACACAGACACCCAACC
PARP1_cDNA_F7	TGTCCCGGAACAAGGATG		bc1_PARP1_cDNA_F7	CCATCTCATCCCTGCGTGTCTCCGACTCAGCTAAGGTAACGAT	CCATCTCATCCCTGCGTGTCTCCGACTCAGCTAAGGTAACGATTGTCCCGGAACAAGGATG
PARP1_cDNA_F8	GTCTCCGCCTCCACCAAG		bc1_PARP1_cDNA_F8	CCATCTCATCCCTGCGTGTCTCCGACTCAGCTAAGGTAACGAT	CCATCTCATCCCTGCGTGTCTCCGACTCAGCTAAGGTAACGATGTCTCCGCCTCCACCAAG
PARP1_cDNA_F9	AAAGGAGGAGCAGCTGTGG		bc1_PARP1_cDNA_F9	CCATCTCATCCCTGCGTGTCTCCGACTCAGCTAAGGTAACGAT	CCATCTCATCCCTGCGTGTCTCCGACTCAGCTAAGGTAACGATAAAGGAGGAGCAGCTGTGG
PARP1_cDNA_F10	CCGTGTGGGTACGGTGAT		bc1_PARP1_cDNA_F10	CCATCTCATCCCTGCGTGTCTCCGACTCAGCTAAGGTAACGAT	CCATCTCATCCCTGCGTGTCTCCGACTCAGCTAAGGTAACGATCCGTGTGGGTACGGTGAT
PARP1_cDNA_F11	GCTCCCCAAGCCAGTTCA		bc1_PARP1_cDNA_F11	CCATCTCATCCCTGCGTGTCTCCGACTCAGCTAAGGTAACGAT	CCATCTCATCCCTGCGTGTCTCCGACTCAGCTAAGGTAACGATGCTCCCCAAGCCAGTTCA
PARP1_cDNA_F12	GGCAGCAGCGACTCTCAG		bc1_PARP1_cDNA_F12	CCATCTCATCCCTGCGTGTCTCCGACTCAGCTAAGGTAACGAT	CCATCTCATCCCTGCGTGTCTCCGACTCAGCTAAGGTAACGATGGCAGCAGCGACTCTCAG
PARP1_cDNA_F13	CTGACATTAAGGTGGTTGACAGAG		bc1_PARP1_cDNA_F13	CCATCTCATCCCTGCGTGTCTCCGACTCAGCTAAGGTAACGAT	CCATCTCATCCCTGCGTGTCTCCGACTCAGCTAAGGTAACGATCTGACATTAAGGTGGTTGACAGAG
PARP1_cDNA_F14	CCAGGACCACCAACTTTGC		bc1_PARP1_cDNA_F14	CCATCTCATCCCTGCGTGTCTCCGACTCAGCTAAGGTAACGAT	CCATCTCATCCCTGCGTGTCTCCGACTCAGCTAAGGTAACGATCCAGGACCACCAACTTTGC
PARP1_cDNA_F15	TGCCCTTGGAAACATGTATGA		bc1_PARP1_cDNA_F15	CCATCTCATCCCTGCGTGTCTCCGACTCAGCTAAGGTAACGAT	CCATCTCATCCCTGCGTGTCTCCGACTCAGCTAAGGTAACGATTGCCCTTGGAAACATGTATGA
PARP1_cDNA_R1	TCCTCCAGCTTCCGCTGT		P1_PARP1_cDNA_R1	CCACTACGCCTCCGCTTTCCTCTCTATGGGCAGTCGGTGAT	CCACTACGCCTCCGCTTTCCTCTCTATGGGCAGTCGGTGATTCCTCCAGCTTCCGCTGT
PARP1_cDNA_R2	ACCAGCGGTCAATCATGC		P1_PARP1_cDNA_R2	CCACTACGCCTCCGCTTTCCTCTCTATGGGCAGTCGGTGAT	CCACTACGCCTCCGCTTTCCTCTCTATGGGCAGTCGGTGATACCAGCGGTCAATCATGC
PARP1_cDNA_R3	TTCTTCGCCACTTCATCCA		P1_PARP1_cDNA_R3	CCACTACGCCTCCGCTTTCCTCTCTATGGGCAGTCGGTGAT	CCACTACGCCTCCGCTTTCCTCTCTATGGGCAGTCGGTGATTTCTTCGCCACTTCATCCA
PARP1_cDNA_R4	GAAGGAGGGCACCGAACA		P1_PARP1_cDNA_R4	CCACTACGCCTCCGCTTTCCTCTCTATGGGCAGTCGGTGAT	CCACTACGCCTCCGCTTTCCTCTCTATGGGCAGTCGGTGATGAAGGAGGGCACCGAACA
PARP1_cDNA_R5	GGGGGAATATACGGTCCTGTT		P1_PARP1_cDNA_R5	CCACTACGCCTCCGCTTTCCTCTCTATGGGCAGTCGGTGAT	CCACTACGCCTCCGCTTTCCTCTCTATGGGCAGTCGGTGATGGGGGAATATACGGTCCTGTT
PARP1_cDNA_R6	CCCCCGAGTTTCTCAATCA		P1_PARP1_cDNA_R6	CCACTACGCCTCCGCTTTCCTCTCTATGGGCAGTCGGTGAT	CCACTACGCCTCCGCTTTCCTCTCTATGGGCAGTCGGTGATCCCCCGAGTTTCTCAATCA
PARP1_cDNA_R7	TGGGGCCACAACTTCAAC		P1_PARP1_cDNA_R7	CCACTACGCCTCCGCTTTCCTCTCTATGGGCAGTCGGTGAT	CCACTACGCCTCCGCTTTCCTCTCTATGGGCAGTCGGTGATTGGGGCCACAACTTCAAC
PARP1_cDNA_R8	CCAAGGGTGGCACTGAAG		P1_PARP1_cDNA_R8	CCACTACGCCTCCGCTTTCCTCTCTATGGGCAGTCGGTGAT	CCACTACGCCTCCGCTTTCCTCTCTATGGGCAGTCGGTGATCCAAGGGTGGCACTGAAG
PARP1_cDNA_R9	CAAGCGTTCCCGGTTTTT		P1_PARP1_cDNA_R9	CCACTACGCCTCCGCTTTCCTCTCTATGGGCAGTCGGTGAT	CCACTACGCCTCCGCTTTCCTCTCTATGGGCAGTCGGTGATCAAGCGTTCCCGGTTTTT
PARP1_cDNA_R10	TCCACCATGGCTTTCTTCA		P1_PARP1_cDNA_R10	CCACTACGCCTCCGCTTTCCTCTCTATGGGCAGTCGGTGAT	CCACTACGCCTCCGCTTTCCTCTCTATGGGCAGTCGGTGATTCCACCATGGCTTTCTTCA
PARP1_cDNA_R11	ACCTTGGCCTGCACACTG		P1_PARP1_cDNA_R11	CCACTACGCCTCCGCTTTCCTCTCTATGGGCAGTCGGTGAT	CCACTACGCCTCCGCTTTCCTCTCTATGGGCAGTCGGTGATACCTTGGCCTGCACACTG
PARP1_cDNA_R12	CATTGTGTGTGGTTGCATGA		P1_PARP1_cDNA_R12	CCACTACGCCTCCGCTTTCCTCTCTATGGGCAGTCGGTGAT	CCACTACGCCTCCGCTTTCCTCTCTATGGGCAGTCGGTGATCATTGTGTGTGGTTGCATGA
PARP1_cDNA_R13	TCCCTTTACCAAACATGTAGCC		P1_PARP1_cDNA_R13	CCACTACGCCTCCGCTTTCCTCTCTATGGGCAGTCGGTGAT	CCACTACGCCTCCGCTTTCCTCTCTATGGGCAGTCGGTGATTCCCTTTACCAAACATGTAGCC
PARP1_cDNA_R14	TGTTAGCTGAAGGATCAGGGGTAG		P1_PARP1_cDNA_R14	CCACTACGCCTCCGCTTTCCTCTCTATGGGCAGTCGGTGAT	CCACTACGCCTCCGCTTTCCTCTCTATGGGCAGTCGGTGATTGTTAGCTGAAGGATCAGGGGTAG
PARP1_cDNA_R15	CGGGTGTGACTCGGCTAC		P1_PARP1_cDNA_R15	CCACTACGCCTCCGCTTTCCTCTCTATGGGCAGTCGGTGAT	CCACTACGCCTCCGCTTTCCTCTCTATGGGCAGTCGGTGATCGGGTGTGACTCGGCTAC
PARP1_cDNA_F1	GGCAGCTAGGGGAGGATG		bc2_PARP1_cDNA_F1	CCATCTCATCCCTGCGTGTCTCCGACTCAGTAAGGAGAACGAT	CCATCTCATCCCTGCGTGTCTCCGACTCAGTAAGGAGAACGATGGCAGCTAGGGGAGGATG
PARP1_cDNA_F2	AAGGTGGGCCACTCCATC		bc2_PARP1_cDNA_F2	CCATCTCATCCCTGCGTGTCTCCGACTCAGTAAGGAGAACGAT	CCATCTCATCCCTGCGTGTCTCCGACTCAGTAAGGAGAACGATAAGGTGGGCCACTCCATC
PARP1_cDNA_F3	ACGTGCAAGGGGTGTATGG		bc2_PARP1_cDNA_F3	CCATCTCATCCCTGCGTGTCTCCGACTCAGTAAGGAGAACGAT	CCATCTCATCCCTGCGTGTCTCCGACTCAGTAAGGAGAACGATACGTGCAAGGGGTGTATGG
PARP1_cDNA_F4	GCAGCTCCCAGGAGTCAA		bc2_PARP1_cDNA_F4	CCATCTCATCCCTGCGTGTCTCCGACTCAGTAAGGAGAACGAT	CCATCTCATCCCTGCGTGTCTCCGACTCAGTAAGGAGAACGATGCAGCTCCCAGGAGTCAA
PARP1_cDNA_F5	CTCATCTTCAACAAGCAGCAAG		bc2_PARP1_cDNA_F5	CCATCTCATCCCTGCGTGTCTCCGACTCAGTAAGGAGAACGAT	CCATCTCATCCCTGCGTGTCTCCGACTCAGTAAGGAGAACGATCTCATCTTCAACAAGCAGCAAG
PARP1_cDNA_F6	TCAAGACACAGACACCCAACC		bc2_PARP1_cDNA_F6	CCATCTCATCCCTGCGTGTCTCCGACTCAGTAAGGAGAACGAT	CCATCTCATCCCTGCGTGTCTCCGACTCAGTAAGGAGAACGATTCAAGACACAGACACCCAACC
PARP1_cDNA_F7	TGTCCCGGAACAAGGATG		bc2_PARP1_cDNA_F7	CCATCTCATCCCTGCGTGTCTCCGACTCAGTAAGGAGAACGAT	CCATCTCATCCCTGCGTGTCTCCGACTCAGTAAGGAGAACGATTGTCCCGGAACAAGGATG
PARP1_cDNA_F8	GTCTCCGCCTCCACCAAG		bc2_PARP1_cDNA_F8	CCATCTCATCCCTGCGTGTCTCCGACTCAGTAAGGAGAACGAT	CCATCTCATCCCTGCGTGTCTCCGACTCAGTAAGGAGAACGATGTCTCCGCCTCCACCAAG
PARP1_cDNA_F9	AAAGGAGGAGCAGCTGTGG		bc2_PARP1_cDNA_F9	CCATCTCATCCCTGCGTGTCTCCGACTCAGTAAGGAGAACGAT	CCATCTCATCCCTGCGTGTCTCCGACTCAGTAAGGAGAACGATAAAGGAGGAGCAGCTGTGG
PARP1_cDNA_F10	CCGTGTGGGTACGGTGAT		bc2_PARP1_cDNA_F10	CCATCTCATCCCTGCGTGTCTCCGACTCAGTAAGGAGAACGAT	CCATCTCATCCCTGCGTGTCTCCGACTCAGTAAGGAGAACGATCCGTGTGGGTACGGTGAT
PARP1_cDNA_F11	GCTCCCCAAGCCAGTTCA		bc2_PARP1_cDNA_F11	CCATCTCATCCCTGCGTGTCTCCGACTCAGTAAGGAGAACGAT	CCATCTCATCCCTGCGTGTCTCCGACTCAGTAAGGAGAACGATGCTCCCCAAGCCAGTTCA
PARP1_cDNA_F12	GGCAGCAGCGACTCTCAG		bc2_PARP1_cDNA_F12	CCATCTCATCCCTGCGTGTCTCCGACTCAGTAAGGAGAACGAT	CCATCTCATCCCTGCGTGTCTCCGACTCAGTAAGGAGAACGATGGCAGCAGCGACTCTCAG
PARP1_cDNA_F13	CTGACATTAAGGTGGTTGACAGAG		bc2_PARP1_cDNA_F13	CCATCTCATCCCTGCGTGTCTCCGACTCAGTAAGGAGAACGAT	CCATCTCATCCCTGCGTGTCTCCGACTCAGTAAGGAGAACGATCTGACATTAAGGTGGTTGACAGAG
PARP1_cDNA_F14	CCAGGACCACCAACTTTGC		bc2_PARP1_cDNA_F14	CCATCTCATCCCTGCGTGTCTCCGACTCAGTAAGGAGAACGAT	CCATCTCATCCCTGCGTGTCTCCGACTCAGTAAGGAGAACGATCCAGGACCACCAACTTTGC
PARP1_cDNA_F15	TGCCCTTGGAAACATGTATGA		bc2_PARP1_cDNA_F15	CCATCTCATCCCTGCGTGTCTCCGACTCAGTAAGGAGAACGAT	CCATCTCATCCCTGCGTGTCTCCGACTCAGTAAGGAGAACGATTGCCCTTGGAAACATGTATGA

## Sheet: Sheet2
Source of Ion torrent sequences: "Ion Amplicon Library Preparation (Fusion Protocol)"
Ion torrent "A" sequence + TCAG tag	Barcode	SimsF	(Dan's illumina sequencing primers are used to save a few bp -- could move even further distal)
CCATCTCATCCCTGCGTGTCTCCGACTCAG	*	gatCTAAAGTAGCCCCTTGAATTC
		Rig these bits so they start GAT!
Ion torrent "A" sequence + TCAG tag	Barcode	WestF
CCATCTCATCCCTGCGTGTCTCCGACTCAG	*	gatCTAAAGCGCATGCTCCAGACTG
Ion torrent P1	HmSp2-1		Reverse primer:
CCACTACGCCTCCGCTTTCCTCTCTATGGGCAGTCGGTGAT
NB - also need special paired end sequencing primer w/phosphothiorates:
5’—C*C*A*T*CTCATCCCTGCGTGTCTCCGAC—3’			Forward primers need barcode:
Ion Torrent Barcode table:	type	sequence	floworder	index	annotation	adapter	score_mode	score_cutoff	Stem	Sims primers		West primers
IonXpress_1		CTAAGGTAAC		1		GAT	1	2	CCATCTCATCCCTGCGTGTCTCCGACTCAGCTAAGGTAACGAT	Sims_ion_1	CCATCTCATCCCTGCGTGTCTCCGACTCAGCTAAGGTAACgatCTAAAGTAGCCCCTTGAATTC	West_ion_1	CCATCTCATCCCTGCGTGTCTCCGACTCAGCTAAGGTAACgatCTAAAGCGCATGCTCCAGACTG
IonXpress_2		TAAGGAGAAC		2		GAT	1	2	CCATCTCATCCCTGCGTGTCTCCGACTCAGTAAGGAGAACGAT	Sims_ion_2	CCATCTCATCCCTGCGTGTCTCCGACTCAGTAAGGAGAACgatCTAAAGTAGCCCCTTGAATTC	West_ion_2	CCATCTCATCCCTGCGTGTCTCCGACTCAGTAAGGAGAACgatCTAAAGCGCATGCTCCAGACTG
IonXpress_3		AAGAGGATTC		3		GAT	1	2	CCATCTCATCCCTGCGTGTCTCCGACTCAGAAGAGGATTCGAT	Sims_ion_3	CCATCTCATCCCTGCGTGTCTCCGACTCAGAAGAGGATTCgatCTAAAGTAGCCCCTTGAATTC	West_ion_3	CCATCTCATCCCTGCGTGTCTCCGACTCAGAAGAGGATTCgatCTAAAGCGCATGCTCCAGACTG
IonXpress_4		TACCAAGATC		4		GAT	1	2	CCATCTCATCCCTGCGTGTCTCCGACTCAGTACCAAGATCGAT	Sims_ion_4	CCATCTCATCCCTGCGTGTCTCCGACTCAGTACCAAGATCgatCTAAAGTAGCCCCTTGAATTC	West_ion_4	CCATCTCATCCCTGCGTGTCTCCGACTCAGTACCAAGATCgatCTAAAGCGCATGCTCCAGACTG
IonXpress_5		CAGAAGGAAC		5		GAT	1	2	CCATCTCATCCCTGCGTGTCTCCGACTCAGCAGAAGGAACGAT	Sims_ion_5	CCATCTCATCCCTGCGTGTCTCCGACTCAGCAGAAGGAACgatCTAAAGTAGCCCCTTGAATTC	West_ion_5	CCATCTCATCCCTGCGTGTCTCCGACTCAGCAGAAGGAACgatCTAAAGCGCATGCTCCAGACTG
IonXpress_6		CTGCAAGTTC		6		GAT	1	2	CCATCTCATCCCTGCGTGTCTCCGACTCAGCTGCAAGTTCGAT	Sims_ion_6	CCATCTCATCCCTGCGTGTCTCCGACTCAGCTGCAAGTTCgatCTAAAGTAGCCCCTTGAATTC	West_ion_6	CCATCTCATCCCTGCGTGTCTCCGACTCAGCTGCAAGTTCgatCTAAAGCGCATGCTCCAGACTG
IonXpress_7		TTCGTGATTC		7		GAT	1	2	CCATCTCATCCCTGCGTGTCTCCGACTCAGTTCGTGATTCGAT	Sims_ion_7	CCATCTCATCCCTGCGTGTCTCCGACTCAGTTCGTGATTCgatCTAAAGTAGCCCCTTGAATTC	West_ion_7	CCATCTCATCCCTGCGTGTCTCCGACTCAGTTCGTGATTCgatCTAAAGCGCATGCTCCAGACTG
IonXpress_8		TTCCGATAAC		8		GAT	1	2	CCATCTCATCCCTGCGTGTCTCCGACTCAGTTCCGATAACGAT	Sims_ion_8	CCATCTCATCCCTGCGTGTCTCCGACTCAGTTCCGATAACgatCTAAAGTAGCCCCTTGAATTC	West_ion_8	CCATCTCATCCCTGCGTGTCTCCGACTCAGTTCCGATAACgatCTAAAGCGCATGCTCCAGACTG
IonXpress_9		TGAGCGGAAC		9		GAT	1	2	CCATCTCATCCCTGCGTGTCTCCGACTCAGTGAGCGGAACGAT	Sims_ion_9	CCATCTCATCCCTGCGTGTCTCCGACTCAGTGAGCGGAACgatCTAAAGTAGCCCCTTGAATTC	West_ion_9	CCATCTCATCCCTGCGTGTCTCCGACTCAGTGAGCGGAACgatCTAAAGCGCATGCTCCAGACTG
IonXpress_10		CTGACCGAAC		10		GAT	1	2	CCATCTCATCCCTGCGTGTCTCCGACTCAGCTGACCGAACGAT	Sims_ion_10	CCATCTCATCCCTGCGTGTCTCCGACTCAGCTGACCGAACgatCTAAAGTAGCCCCTTGAATTC	West_ion_10	CCATCTCATCCCTGCGTGTCTCCGACTCAGCTGACCGAACgatCTAAAGCGCATGCTCCAGACTG
IonXpress_11		TCCTCGAATC		11		GAT	1	2	CCATCTCATCCCTGCGTGTCTCCGACTCAGTCCTCGAATCGAT	Sims_ion_11	CCATCTCATCCCTGCGTGTCTCCGACTCAGTCCTCGAATCgatCTAAAGTAGCCCCTTGAATTC	West_ion_11	CCATCTCATCCCTGCGTGTCTCCGACTCAGTCCTCGAATCgatCTAAAGCGCATGCTCCAGACTG
IonXpress_12		TAGGTGGTTC		12		GAT	1	2	CCATCTCATCCCTGCGTGTCTCCGACTCAGTAGGTGGTTCGAT	Sims_ion_12	CCATCTCATCCCTGCGTGTCTCCGACTCAGTAGGTGGTTCgatCTAAAGTAGCCCCTTGAATTC	West_ion_12	CCATCTCATCCCTGCGTGTCTCCGACTCAGTAGGTGGTTCgatCTAAAGCGCATGCTCCAGACTG
IonXpress_13		TCTAACGGAC		13		GAT	1	2		Sims_ion_13	CCATCTCATCCCTGCGTGTCTCCGACTCAGTCTAACGGACgatCTAAAGTAGCCCCTTGAATTC	West_ion_13	CCATCTCATCCCTGCGTGTCTCCGACTCAGTCTAACGGACgatCTAAAGCGCATGCTCCAGACTG
IonXpress_14		TTGGAGTGTC		14		GAT	1	2		Sims_ion_14	CCATCTCATCCCTGCGTGTCTCCGACTCAGTTGGAGTGTCgatCTAAAGTAGCCCCTTGAATTC	West_ion_14	CCATCTCATCCCTGCGTGTCTCCGACTCAGTTGGAGTGTCgatCTAAAGCGCATGCTCCAGACTG
IonXpress_15		TCTAGAGGTC		15		GAT	1	2		Sims_ion_15	CCATCTCATCCCTGCGTGTCTCCGACTCAGTCTAGAGGTCgatCTAAAGTAGCCCCTTGAATTC	West_ion_15	CCATCTCATCCCTGCGTGTCTCCGACTCAGTCTAGAGGTCgatCTAAAGCGCATGCTCCAGACTG
IonXpress_16		TCTGGATGAC		16		GAT	1	2		Sims_ion_16	CCATCTCATCCCTGCGTGTCTCCGACTCAGTCTGGATGACgatCTAAAGTAGCCCCTTGAATTC	West_ion_16	CCATCTCATCCCTGCGTGTCTCCGACTCAGTCTGGATGACgatCTAAAGCGCATGCTCCAGACTG
IonXpress_17		TCTATTCGTC		17		GAT	1	2		Sims_ion_17	CCATCTCATCCCTGCGTGTCTCCGACTCAGTCTATTCGTCgatCTAAAGTAGCCCCTTGAATTC	West_ion_17	CCATCTCATCCCTGCGTGTCTCCGACTCAGTCTATTCGTCgatCTAAAGCGCATGCTCCAGACTG
IonXpress_18		AGGCAATTGC		18		GAT	1	2		Sims_ion_18	CCATCTCATCCCTGCGTGTCTCCGACTCAGAGGCAATTGCgatCTAAAGTAGCCCCTTGAATTC	West_ion_18	CCATCTCATCCCTGCGTGTCTCCGACTCAGAGGCAATTGCgatCTAAAGCGCATGCTCCAGACTG
IonXpress_19		TTAGTCGGAC		19		GAT	1	2		Sims_ion_19	CCATCTCATCCCTGCGTGTCTCCGACTCAGTTAGTCGGACgatCTAAAGTAGCCCCTTGAATTC	West_ion_19	CCATCTCATCCCTGCGTGTCTCCGACTCAGTTAGTCGGACgatCTAAAGCGCATGCTCCAGACTG
IonXpress_20		CAGATCCATC		20		GAT	1	2		Sims_ion_20	CCATCTCATCCCTGCGTGTCTCCGACTCAGCAGATCCATCgatCTAAAGTAGCCCCTTGAATTC	West_ion_20	CCATCTCATCCCTGCGTGTCTCCGACTCAGCAGATCCATCgatCTAAAGCGCATGCTCCAGACTG
IonXpress_21		TCGCAATTAC		21		GAT	1	2		Sims_ion_21	CCATCTCATCCCTGCGTGTCTCCGACTCAGTCGCAATTACgatCTAAAGTAGCCCCTTGAATTC	West_ion_21	CCATCTCATCCCTGCGTGTCTCCGACTCAGTCGCAATTACgatCTAAAGCGCATGCTCCAGACTG
IonXpress_22		TTCGAGACGC		22		GAT	1	2		Sims_ion_22	CCATCTCATCCCTGCGTGTCTCCGACTCAGTTCGAGACGCgatCTAAAGTAGCCCCTTGAATTC	West_ion_22	CCATCTCATCCCTGCGTGTCTCCGACTCAGTTCGAGACGCgatCTAAAGCGCATGCTCCAGACTG
IonXpress_23		TGCCACGAAC		23		GAT	1	2		Sims_ion_23	CCATCTCATCCCTGCGTGTCTCCGACTCAGTGCCACGAACgatCTAAAGTAGCCCCTTGAATTC	West_ion_23	CCATCTCATCCCTGCGTGTCTCCGACTCAGTGCCACGAACgatCTAAAGCGCATGCTCCAGACTG
IonXpress_24		AACCTCATTC		24		GAT	1	2		Sims_ion_24	CCATCTCATCCCTGCGTGTCTCCGACTCAGAACCTCATTCgatCTAAAGTAGCCCCTTGAATTC	West_ion_24	CCATCTCATCCCTGCGTGTCTCCGACTCAGAACCTCATTCgatCTAAAGCGCATGCTCCAGACTG
IonXpress_25		CCTGAGATAC		25		GAT	1	2		Sims_ion_25	CCATCTCATCCCTGCGTGTCTCCGACTCAGCCTGAGATACgatCTAAAGTAGCCCCTTGAATTC	West_ion_25	CCATCTCATCCCTGCGTGTCTCCGACTCAGCCTGAGATACgatCTAAAGCGCATGCTCCAGACTG
IonXpress_26		TTACAACCTC		26		GAT	1	2		Sims_ion_26	CCATCTCATCCCTGCGTGTCTCCGACTCAGTTACAACCTCgatCTAAAGTAGCCCCTTGAATTC	West_ion_26	CCATCTCATCCCTGCGTGTCTCCGACTCAGTTACAACCTCgatCTAAAGCGCATGCTCCAGACTG
IonXpress_27		AACCATCCGC		27		GAT	1	2		Sims_ion_27	CCATCTCATCCCTGCGTGTCTCCGACTCAGAACCATCCGCgatCTAAAGTAGCCCCTTGAATTC	West_ion_27	CCATCTCATCCCTGCGTGTCTCCGACTCAGAACCATCCGCgatCTAAAGCGCATGCTCCAGACTG
IonXpress_28		ATCCGGAATC		28		GAT	1	2		Sims_ion_28	CCATCTCATCCCTGCGTGTCTCCGACTCAGATCCGGAATCgatCTAAAGTAGCCCCTTGAATTC	West_ion_28	CCATCTCATCCCTGCGTGTCTCCGACTCAGATCCGGAATCgatCTAAAGCGCATGCTCCAGACTG
IonXpress_29		TCGACCACTC		29		GAT	1	2		Sims_ion_29	CCATCTCATCCCTGCGTGTCTCCGACTCAGTCGACCACTCgatCTAAAGTAGCCCCTTGAATTC	West_ion_29	CCATCTCATCCCTGCGTGTCTCCGACTCAGTCGACCACTCgatCTAAAGCGCATGCTCCAGACTG
IonXpress_30		CGAGGTTATC		30		GAT	1	2		Sims_ion_30	CCATCTCATCCCTGCGTGTCTCCGACTCAGCGAGGTTATCgatCTAAAGTAGCCCCTTGAATTC	West_ion_30	CCATCTCATCCCTGCGTGTCTCCGACTCAGCGAGGTTATCgatCTAAAGCGCATGCTCCAGACTG
IonXpress_31		TCCAAGCTGC		31		GAT	1	2		Sims_ion_31	CCATCTCATCCCTGCGTGTCTCCGACTCAGTCCAAGCTGCgatCTAAAGTAGCCCCTTGAATTC	West_ion_31	CCATCTCATCCCTGCGTGTCTCCGACTCAGTCCAAGCTGCgatCTAAAGCGCATGCTCCAGACTG
IonXpress_32		TCTTACACAC		32		GAT	1	2		Sims_ion_32	CCATCTCATCCCTGCGTGTCTCCGACTCAGTCTTACACACgatCTAAAGTAGCCCCTTGAATTC	West_ion_32	CCATCTCATCCCTGCGTGTCTCCGACTCAGTCTTACACACgatCTAAAGCGCATGCTCCAGACTG
IonXpress_33		TTCTCATTGAAC		33		GAT	1	2		Sims_ion_33	CCATCTCATCCCTGCGTGTCTCCGACTCAGTTCTCATTGAACgatCTAAAGTAGCCCCTTGAATTC	West_ion_33	CCATCTCATCCCTGCGTGTCTCCGACTCAGTTCTCATTGAACgatCTAAAGCGCATGCTCCAGACTG
IonXpress_34		TCGCATCGTTC		34		GAT	1	2		Sims_ion_34	CCATCTCATCCCTGCGTGTCTCCGACTCAGTCGCATCGTTCgatCTAAAGTAGCCCCTTGAATTC	West_ion_34	CCATCTCATCCCTGCGTGTCTCCGACTCAGTCGCATCGTTCgatCTAAAGCGCATGCTCCAGACTG
IonXpress_35		TAAGCCATTGTC		35		GAT	1	2		Sims_ion_35	CCATCTCATCCCTGCGTGTCTCCGACTCAGTAAGCCATTGTCgatCTAAAGTAGCCCCTTGAATTC	West_ion_35	CCATCTCATCCCTGCGTGTCTCCGACTCAGTAAGCCATTGTCgatCTAAAGCGCATGCTCCAGACTG
IonXpress_36		AAGGAATCGTC		36		GAT	1	2		Sims_ion_36	CCATCTCATCCCTGCGTGTCTCCGACTCAGAAGGAATCGTCgatCTAAAGTAGCCCCTTGAATTC	West_ion_36	CCATCTCATCCCTGCGTGTCTCCGACTCAGAAGGAATCGTCgatCTAAAGCGCATGCTCCAGACTG
IonXpress_37		CTTGAGAATGTC		37		GAT	1	2		Sims_ion_37	CCATCTCATCCCTGCGTGTCTCCGACTCAGCTTGAGAATGTCgatCTAAAGTAGCCCCTTGAATTC	West_ion_37	CCATCTCATCCCTGCGTGTCTCCGACTCAGCTTGAGAATGTCgatCTAAAGCGCATGCTCCAGACTG
IonXpress_38		TGGAGGACGGAC		38		GAT	1	2		Sims_ion_38	CCATCTCATCCCTGCGTGTCTCCGACTCAGTGGAGGACGGACgatCTAAAGTAGCCCCTTGAATTC	West_ion_38	CCATCTCATCCCTGCGTGTCTCCGACTCAGTGGAGGACGGACgatCTAAAGCGCATGCTCCAGACTG
IonXpress_39		TAACAATCGGC		39		GAT	1	2		Sims_ion_39	CCATCTCATCCCTGCGTGTCTCCGACTCAGTAACAATCGGCgatCTAAAGTAGCCCCTTGAATTC	West_ion_39	CCATCTCATCCCTGCGTGTCTCCGACTCAGTAACAATCGGCgatCTAAAGCGCATGCTCCAGACTG
IonXpress_40		CTGACATAATC		40		GAT	1	2		Sims_ion_40	CCATCTCATCCCTGCGTGTCTCCGACTCAGCTGACATAATCgatCTAAAGTAGCCCCTTGAATTC	West_ion_40	CCATCTCATCCCTGCGTGTCTCCGACTCAGCTGACATAATCgatCTAAAGCGCATGCTCCAGACTG
IonXpress_41		TTCCACTTCGC		41		GAT	1	2		Sims_ion_41	CCATCTCATCCCTGCGTGTCTCCGACTCAGTTCCACTTCGCgatCTAAAGTAGCCCCTTGAATTC	West_ion_41	CCATCTCATCCCTGCGTGTCTCCGACTCAGTTCCACTTCGCgatCTAAAGCGCATGCTCCAGACTG
IonXpress_42		AGCACGAATC		42		GAT	1	2		Sims_ion_42	CCATCTCATCCCTGCGTGTCTCCGACTCAGAGCACGAATCgatCTAAAGTAGCCCCTTGAATTC	West_ion_42	CCATCTCATCCCTGCGTGTCTCCGACTCAGAGCACGAATCgatCTAAAGCGCATGCTCCAGACTG
IonXpress_43		CTTGACACCGC		43		GAT	1	2		Sims_ion_43	CCATCTCATCCCTGCGTGTCTCCGACTCAGCTTGACACCGCgatCTAAAGTAGCCCCTTGAATTC	West_ion_43	CCATCTCATCCCTGCGTGTCTCCGACTCAGCTTGACACCGCgatCTAAAGCGCATGCTCCAGACTG
IonXpress_44		TTGGAGGCCAGC		44		GAT	1	2		Sims_ion_44	CCATCTCATCCCTGCGTGTCTCCGACTCAGTTGGAGGCCAGCgatCTAAAGTAGCCCCTTGAATTC	West_ion_44	CCATCTCATCCCTGCGTGTCTCCGACTCAGTTGGAGGCCAGCgatCTAAAGCGCATGCTCCAGACTG
IonXpress_45		TGGAGCTTCCTC		45		GAT	1	2		Sims_ion_45	CCATCTCATCCCTGCGTGTCTCCGACTCAGTGGAGCTTCCTCgatCTAAAGTAGCCCCTTGAATTC	West_ion_45	CCATCTCATCCCTGCGTGTCTCCGACTCAGTGGAGCTTCCTCgatCTAAAGCGCATGCTCCAGACTG
IonXpress_46		TCAGTCCGAAC		46		GAT	1	2		Sims_ion_46	CCATCTCATCCCTGCGTGTCTCCGACTCAGTCAGTCCGAACgatCTAAAGTAGCCCCTTGAATTC	West_ion_46	CCATCTCATCCCTGCGTGTCTCCGACTCAGTCAGTCCGAACgatCTAAAGCGCATGCTCCAGACTG
IonXpress_47		TAAGGCAACCAC		47		GAT	1	2		Sims_ion_47	CCATCTCATCCCTGCGTGTCTCCGACTCAGTAAGGCAACCACgatCTAAAGTAGCCCCTTGAATTC	West_ion_47	CCATCTCATCCCTGCGTGTCTCCGACTCAGTAAGGCAACCACgatCTAAAGCGCATGCTCCAGACTG
IonXpress_48		TTCTAAGAGAC		48		GAT	1	2		Sims_ion_48	CCATCTCATCCCTGCGTGTCTCCGACTCAGTTCTAAGAGACgatCTAAAGTAGCCCCTTGAATTC	West_ion_48	CCATCTCATCCCTGCGTGTCTCCGACTCAGTTCTAAGAGACgatCTAAAGCGCATGCTCCAGACTG
IonXpress_49		TCCTAACATAAC		49		GAT	1	2		Sims_ion_49	CCATCTCATCCCTGCGTGTCTCCGACTCAGTCCTAACATAACgatCTAAAGTAGCCCCTTGAATTC	West_ion_49	CCATCTCATCCCTGCGTGTCTCCGACTCAGTCCTAACATAACgatCTAAAGCGCATGCTCCAGACTG
IonXpress_50		CGGACAATGGC		50		GAT	1	2		Sims_ion_50	CCATCTCATCCCTGCGTGTCTCCGACTCAGCGGACAATGGCgatCTAAAGTAGCCCCTTGAATTC	West_ion_50	CCATCTCATCCCTGCGTGTCTCCGACTCAGCGGACAATGGCgatCTAAAGCGCATGCTCCAGACTG
IonXpress_51		TTGAGCCTATTC		51		GAT	1	2		Sims_ion_51	CCATCTCATCCCTGCGTGTCTCCGACTCAGTTGAGCCTATTCgatCTAAAGTAGCCCCTTGAATTC	West_ion_51	CCATCTCATCCCTGCGTGTCTCCGACTCAGTTGAGCCTATTCgatCTAAAGCGCATGCTCCAGACTG
IonXpress_52		CCGCATGGAAC		52		GAT	1	2		Sims_ion_52	CCATCTCATCCCTGCGTGTCTCCGACTCAGCCGCATGGAACgatCTAAAGTAGCCCCTTGAATTC	West_ion_52	CCATCTCATCCCTGCGTGTCTCCGACTCAGCCGCATGGAACgatCTAAAGCGCATGCTCCAGACTG
IonXpress_53		CTGGCAATCCTC		53		GAT	1	2		Sims_ion_53	CCATCTCATCCCTGCGTGTCTCCGACTCAGCTGGCAATCCTCgatCTAAAGTAGCCCCTTGAATTC	West_ion_53	CCATCTCATCCCTGCGTGTCTCCGACTCAGCTGGCAATCCTCgatCTAAAGCGCATGCTCCAGACTG
IonXpress_54		CCGGAGAATCGC		54		GAT	1	2		Sims_ion_54	CCATCTCATCCCTGCGTGTCTCCGACTCAGCCGGAGAATCGCgatCTAAAGTAGCCCCTTGAATTC	West_ion_54	CCATCTCATCCCTGCGTGTCTCCGACTCAGCCGGAGAATCGCgatCTAAAGCGCATGCTCCAGACTG
IonXpress_55		TCCACCTCCTC		55		GAT	1	2		Sims_ion_55	CCATCTCATCCCTGCGTGTCTCCGACTCAGTCCACCTCCTCgatCTAAAGTAGCCCCTTGAATTC	West_ion_55	CCATCTCATCCCTGCGTGTCTCCGACTCAGTCCACCTCCTCgatCTAAAGCGCATGCTCCAGACTG
IonXpress_56		CAGCATTAATTC		56		GAT	1	2		Sims_ion_56	CCATCTCATCCCTGCGTGTCTCCGACTCAGCAGCATTAATTCgatCTAAAGTAGCCCCTTGAATTC	West_ion_56	CCATCTCATCCCTGCGTGTCTCCGACTCAGCAGCATTAATTCgatCTAAAGCGCATGCTCCAGACTG
IonXpress_57		TCTGGCAACGGC		57		GAT	1	2		Sims_ion_57	CCATCTCATCCCTGCGTGTCTCCGACTCAGTCTGGCAACGGCgatCTAAAGTAGCCCCTTGAATTC	West_ion_57	CCATCTCATCCCTGCGTGTCTCCGACTCAGTCTGGCAACGGCgatCTAAAGCGCATGCTCCAGACTG
IonXpress_58		TCCTAGAACAC		58		GAT	1	2		Sims_ion_58	CCATCTCATCCCTGCGTGTCTCCGACTCAGTCCTAGAACACgatCTAAAGTAGCCCCTTGAATTC	West_ion_58	CCATCTCATCCCTGCGTGTCTCCGACTCAGTCCTAGAACACgatCTAAAGCGCATGCTCCAGACTG
IonXpress_59		TCCTTGATGTTC		59		GAT	1	2		Sims_ion_59	CCATCTCATCCCTGCGTGTCTCCGACTCAGTCCTTGATGTTCgatCTAAAGTAGCCCCTTGAATTC	West_ion_59	CCATCTCATCCCTGCGTGTCTCCGACTCAGTCCTTGATGTTCgatCTAAAGCGCATGCTCCAGACTG
IonXpress_60		TCTAGCTCTTC		60		GAT	1	2		Sims_ion_60	CCATCTCATCCCTGCGTGTCTCCGACTCAGTCTAGCTCTTCgatCTAAAGTAGCCCCTTGAATTC	West_ion_60	CCATCTCATCCCTGCGTGTCTCCGACTCAGTCTAGCTCTTCgatCTAAAGCGCATGCTCCAGACTG
IonXpress_61		TCACTCGGATC		61		GAT	1	2		Sims_ion_61	CCATCTCATCCCTGCGTGTCTCCGACTCAGTCACTCGGATCgatCTAAAGTAGCCCCTTGAATTC	West_ion_61	CCATCTCATCCCTGCGTGTCTCCGACTCAGTCACTCGGATCgatCTAAAGCGCATGCTCCAGACTG
IonXpress_62		TTCCTGCTTCAC		62		GAT	1	2		Sims_ion_62	CCATCTCATCCCTGCGTGTCTCCGACTCAGTTCCTGCTTCACgatCTAAAGTAGCCCCTTGAATTC	West_ion_62	CCATCTCATCCCTGCGTGTCTCCGACTCAGTTCCTGCTTCACgatCTAAAGCGCATGCTCCAGACTG
IonXpress_63		CCTTAGAGTTC		63		GAT	1	2		Sims_ion_63	CCATCTCATCCCTGCGTGTCTCCGACTCAGCCTTAGAGTTCgatCTAAAGTAGCCCCTTGAATTC	West_ion_63	CCATCTCATCCCTGCGTGTCTCCGACTCAGCCTTAGAGTTCgatCTAAAGCGCATGCTCCAGACTG
IonXpress_64		CTGAGTTCCGAC		64		GAT	1	2		Sims_ion_64	CCATCTCATCCCTGCGTGTCTCCGACTCAGCTGAGTTCCGACgatCTAAAGTAGCCCCTTGAATTC	West_ion_64	CCATCTCATCCCTGCGTGTCTCCGACTCAGCTGAGTTCCGACgatCTAAAGCGCATGCTCCAGACTG
IonXpress_65		TCCTGGCACATC		65		GAT	1	2		Sims_ion_65	CCATCTCATCCCTGCGTGTCTCCGACTCAGTCCTGGCACATCgatCTAAAGTAGCCCCTTGAATTC	West_ion_65	CCATCTCATCCCTGCGTGTCTCCGACTCAGTCCTGGCACATCgatCTAAAGCGCATGCTCCAGACTG
IonXpress_66		CCGCAATCATC		66		GAT	1	2		Sims_ion_66	CCATCTCATCCCTGCGTGTCTCCGACTCAGCCGCAATCATCgatCTAAAGTAGCCCCTTGAATTC	West_ion_66	CCATCTCATCCCTGCGTGTCTCCGACTCAGCCGCAATCATCgatCTAAAGCGCATGCTCCAGACTG
IonXpress_67		TTCCTACCAGTC		67		GAT	1	2		Sims_ion_67	CCATCTCATCCCTGCGTGTCTCCGACTCAGTTCCTACCAGTCgatCTAAAGTAGCCCCTTGAATTC	West_ion_67	CCATCTCATCCCTGCGTGTCTCCGACTCAGTTCCTACCAGTCgatCTAAAGCGCATGCTCCAGACTG
IonXpress_68		TCAAGAAGTTC		68		GAT	1	2		Sims_ion_68	CCATCTCATCCCTGCGTGTCTCCGACTCAGTCAAGAAGTTCgatCTAAAGTAGCCCCTTGAATTC	West_ion_68	CCATCTCATCCCTGCGTGTCTCCGACTCAGTCAAGAAGTTCgatCTAAAGCGCATGCTCCAGACTG
IonXpress_69		TTCAATTGGC		69		GAT	1	2		Sims_ion_69	CCATCTCATCCCTGCGTGTCTCCGACTCAGTTCAATTGGCgatCTAAAGTAGCCCCTTGAATTC	West_ion_69	CCATCTCATCCCTGCGTGTCTCCGACTCAGTTCAATTGGCgatCTAAAGCGCATGCTCCAGACTG
IonXpress_70		CCTACTGGTC		70		GAT	1	2		Sims_ion_70	CCATCTCATCCCTGCGTGTCTCCGACTCAGCCTACTGGTCgatCTAAAGTAGCCCCTTGAATTC	West_ion_70	CCATCTCATCCCTGCGTGTCTCCGACTCAGCCTACTGGTCgatCTAAAGCGCATGCTCCAGACTG
IonXpress_71		TGAGGCTCCGAC		71		GAT	1	2		Sims_ion_71	CCATCTCATCCCTGCGTGTCTCCGACTCAGTGAGGCTCCGACgatCTAAAGTAGCCCCTTGAATTC	West_ion_71	CCATCTCATCCCTGCGTGTCTCCGACTCAGTGAGGCTCCGACgatCTAAAGCGCATGCTCCAGACTG
IonXpress_72		CGAAGGCCACAC		72		GAT	1	2		Sims_ion_72	CCATCTCATCCCTGCGTGTCTCCGACTCAGCGAAGGCCACACgatCTAAAGTAGCCCCTTGAATTC	West_ion_72	CCATCTCATCCCTGCGTGTCTCCGACTCAGCGAAGGCCACACgatCTAAAGCGCATGCTCCAGACTG
IonXpress_73		TCTGCCTGTC		73		GAT	1	2		Sims_ion_73	CCATCTCATCCCTGCGTGTCTCCGACTCAGTCTGCCTGTCgatCTAAAGTAGCCCCTTGAATTC	West_ion_73	CCATCTCATCCCTGCGTGTCTCCGACTCAGTCTGCCTGTCgatCTAAAGCGCATGCTCCAGACTG
IonXpress_74		CGATCGGTTC		74		GAT	1	2		Sims_ion_74	CCATCTCATCCCTGCGTGTCTCCGACTCAGCGATCGGTTCgatCTAAAGTAGCCCCTTGAATTC	West_ion_74	CCATCTCATCCCTGCGTGTCTCCGACTCAGCGATCGGTTCgatCTAAAGCGCATGCTCCAGACTG
IonXpress_75		TCAGGAATAC		75		GAT	1	2		Sims_ion_75	CCATCTCATCCCTGCGTGTCTCCGACTCAGTCAGGAATACgatCTAAAGTAGCCCCTTGAATTC	West_ion_75	CCATCTCATCCCTGCGTGTCTCCGACTCAGTCAGGAATACgatCTAAAGCGCATGCTCCAGACTG
IonXpress_76		CGGAAGAACCTC		76		GAT	1	2		Sims_ion_76	CCATCTCATCCCTGCGTGTCTCCGACTCAGCGGAAGAACCTCgatCTAAAGTAGCCCCTTGAATTC	West_ion_76	CCATCTCATCCCTGCGTGTCTCCGACTCAGCGGAAGAACCTCgatCTAAAGCGCATGCTCCAGACTG
IonXpress_77		CGAAGCGATTC		77		GAT	1	2		Sims_ion_77	CCATCTCATCCCTGCGTGTCTCCGACTCAGCGAAGCGATTCgatCTAAAGTAGCCCCTTGAATTC	West_ion_77	CCATCTCATCCCTGCGTGTCTCCGACTCAGCGAAGCGATTCgatCTAAAGCGCATGCTCCAGACTG
IonXpress_78		CAGCCAATTCTC		78		GAT	1	2		Sims_ion_78	CCATCTCATCCCTGCGTGTCTCCGACTCAGCAGCCAATTCTCgatCTAAAGTAGCCCCTTGAATTC	West_ion_78	CCATCTCATCCCTGCGTGTCTCCGACTCAGCAGCCAATTCTCgatCTAAAGCGCATGCTCCAGACTG
IonXpress_79		CCTGGTTGTC		79		GAT	1	2		Sims_ion_79	CCATCTCATCCCTGCGTGTCTCCGACTCAGCCTGGTTGTCgatCTAAAGTAGCCCCTTGAATTC	West_ion_79	CCATCTCATCCCTGCGTGTCTCCGACTCAGCCTGGTTGTCgatCTAAAGCGCATGCTCCAGACTG
IonXpress_80		TCGAAGGCAGGC		80		GAT	1	2		Sims_ion_80	CCATCTCATCCCTGCGTGTCTCCGACTCAGTCGAAGGCAGGCgatCTAAAGTAGCCCCTTGAATTC	West_ion_80	CCATCTCATCCCTGCGTGTCTCCGACTCAGTCGAAGGCAGGCgatCTAAAGCGCATGCTCCAGACTG
IonXpress_81		CCTGCCATTCGC		81		GAT	1	2		Sims_ion_81	CCATCTCATCCCTGCGTGTCTCCGACTCAGCCTGCCATTCGCgatCTAAAGTAGCCCCTTGAATTC	West_ion_81	CCATCTCATCCCTGCGTGTCTCCGACTCAGCCTGCCATTCGCgatCTAAAGCGCATGCTCCAGACTG
IonXpress_82		TTGGCATCTC		82		GAT	1	2		Sims_ion_82	CCATCTCATCCCTGCGTGTCTCCGACTCAGTTGGCATCTCgatCTAAAGTAGCCCCTTGAATTC	West_ion_82	CCATCTCATCCCTGCGTGTCTCCGACTCAGTTGGCATCTCgatCTAAAGCGCATGCTCCAGACTG
IonXpress_83		CTAGGACATTC		83		GAT	1	2		Sims_ion_83	CCATCTCATCCCTGCGTGTCTCCGACTCAGCTAGGACATTCgatCTAAAGTAGCCCCTTGAATTC	West_ion_83	CCATCTCATCCCTGCGTGTCTCCGACTCAGCTAGGACATTCgatCTAAAGCGCATGCTCCAGACTG
IonXpress_84		CTTCCATAAC		84		GAT	1	2		Sims_ion_84	CCATCTCATCCCTGCGTGTCTCCGACTCAGCTTCCATAACgatCTAAAGTAGCCCCTTGAATTC	West_ion_84	CCATCTCATCCCTGCGTGTCTCCGACTCAGCTTCCATAACgatCTAAAGCGCATGCTCCAGACTG
IonXpress_85		CCAGCCTCAAC		85		GAT	1	2		Sims_ion_85	CCATCTCATCCCTGCGTGTCTCCGACTCAGCCAGCCTCAACgatCTAAAGTAGCCCCTTGAATTC	West_ion_85	CCATCTCATCCCTGCGTGTCTCCGACTCAGCCAGCCTCAACgatCTAAAGCGCATGCTCCAGACTG
IonXpress_86		CTTGGTTATTC		86		GAT	1	2		Sims_ion_86	CCATCTCATCCCTGCGTGTCTCCGACTCAGCTTGGTTATTCgatCTAAAGTAGCCCCTTGAATTC	West_ion_86	CCATCTCATCCCTGCGTGTCTCCGACTCAGCTTGGTTATTCgatCTAAAGCGCATGCTCCAGACTG
IonXpress_87		TTGGCTGGAC		87		GAT	1	2		Sims_ion_87	CCATCTCATCCCTGCGTGTCTCCGACTCAGTTGGCTGGACgatCTAAAGTAGCCCCTTGAATTC	West_ion_87	CCATCTCATCCCTGCGTGTCTCCGACTCAGTTGGCTGGACgatCTAAAGCGCATGCTCCAGACTG
IonXpress_88		CCGAACACTTC		88		GAT	1	2		Sims_ion_88	CCATCTCATCCCTGCGTGTCTCCGACTCAGCCGAACACTTCgatCTAAAGTAGCCCCTTGAATTC	West_ion_88	CCATCTCATCCCTGCGTGTCTCCGACTCAGCCGAACACTTCgatCTAAAGCGCATGCTCCAGACTG
IonXpress_89		TCCTGAATCTC		89		GAT	1	2		Sims_ion_89	CCATCTCATCCCTGCGTGTCTCCGACTCAGTCCTGAATCTCgatCTAAAGTAGCCCCTTGAATTC	West_ion_89	CCATCTCATCCCTGCGTGTCTCCGACTCAGTCCTGAATCTCgatCTAAAGCGCATGCTCCAGACTG
IonXpress_90		CTAACCACGGC		90		GAT	1	2		Sims_ion_90	CCATCTCATCCCTGCGTGTCTCCGACTCAGCTAACCACGGCgatCTAAAGTAGCCCCTTGAATTC	West_ion_90	CCATCTCATCCCTGCGTGTCTCCGACTCAGCTAACCACGGCgatCTAAAGCGCATGCTCCAGACTG
IonXpress_91		CGGAAGGATGC		91		GAT	1	2		Sims_ion_91	CCATCTCATCCCTGCGTGTCTCCGACTCAGCGGAAGGATGCgatCTAAAGTAGCCCCTTGAATTC	West_ion_91	CCATCTCATCCCTGCGTGTCTCCGACTCAGCGGAAGGATGCgatCTAAAGCGCATGCTCCAGACTG
IonXpress_92		CTAGGAACCGC		92		GAT	1	2		Sims_ion_92	CCATCTCATCCCTGCGTGTCTCCGACTCAGCTAGGAACCGCgatCTAAAGTAGCCCCTTGAATTC	West_ion_92	CCATCTCATCCCTGCGTGTCTCCGACTCAGCTAGGAACCGCgatCTAAAGCGCATGCTCCAGACTG
IonXpress_93		CTTGTCCAATC		93		GAT	1	2		Sims_ion_93	CCATCTCATCCCTGCGTGTCTCCGACTCAGCTTGTCCAATCgatCTAAAGTAGCCCCTTGAATTC	West_ion_93	CCATCTCATCCCTGCGTGTCTCCGACTCAGCTTGTCCAATCgatCTAAAGCGCATGCTCCAGACTG
IonXpress_94		TCCGACAAGC		94		GAT	1	2		Sims_ion_94	CCATCTCATCCCTGCGTGTCTCCGACTCAGTCCGACAAGCgatCTAAAGTAGCCCCTTGAATTC	West_ion_94	CCATCTCATCCCTGCGTGTCTCCGACTCAGTCCGACAAGCgatCTAAAGCGCATGCTCCAGACTG
IonXpress_95		CGGACAGATC		95		GAT	1	2		Sims_ion_95	CCATCTCATCCCTGCGTGTCTCCGACTCAGCGGACAGATCgatCTAAAGTAGCCCCTTGAATTC	West_ion_95	CCATCTCATCCCTGCGTGTCTCCGACTCAGCGGACAGATCgatCTAAAGCGCATGCTCCAGACTG
IonXpress_96		TTAAGCGGTC		96		GAT	1	2		Sims_ion_96	CCATCTCATCCCTGCGTGTCTCCGACTCAGTTAAGCGGTCgatCTAAAGTAGCCCCTTGAATTC	West_ion_96	CCATCTCATCCCTGCGTGTCTCCGACTCAGTTAAGCGGTCgatCTAAAGCGCATGCTCCAGACTG
