# Supplementary material for: Genome-wide and high-density CRISPR-Cas9 screens identify point mutations in PARP1 causing PARP inhibitor resistance
Source: Nat Commun. 2018 May 10;9:1849. doi: 10.1038/s41467-018-03917-2 (PMC5945626; doi:10.1038/s41467-018-03917-2)
Supplement: Supplementary file 9 — Supplementary Data 7 [file 41467_2018_3917_MOESM9_ESM.csv]

pos	allele	indel	reads	clone	frame	coverage	norm
129	129C>G	0	172	Clone 5	0	112	1535.7142857142858
129	129C>T	0	10	Clone 5	0	112	89.28571428571429
129	129C>G	0	127	Clone 8	0	84	1511.904761904762
129	129C>T	0	10	Clone 8	0	84	119.04761904761905
130	130G>A	0	10	Clone 5	0	191505	0.05221795775567217
130	130G>T	0	22	Clone 5	0	191505	0.11487950706247879
130	130G>C	0	6	Clone 5	0	191505	0.0313307746534033
130	130G>T	0	11	Clone 8	0	152998	0.07189636465836155
130	130G>A	0	16	Clone 8	0	152998	0.10457653041216225
130	130G>C	0	4	Clone 8	0	152998	0.026144132603040562
131	131_132insC	1	72	Clone 5	1	191545	0.37589078284476235
131	131G>C	0	28	Clone 5	0	191545	0.14617974888407423
131	131_132insTA	2	7	Clone 5	2	191545	0.03654493722101856
131	131G>A	0	126	Clone 5	0	191545	0.6578088699783341
131	131_132insA	1	78	Clone 5	1	191545	0.40721501474849253
131	131G>T	0	10	Clone 5	0	191545	0.052207053172883655
131	131_132insT	1	1	Clone 5	1	191545	0.005220705317288366
131	131_132insC	1	75	Clone 8	1	153089	0.4899110974661798
131	131G>C	0	35	Clone 8	0	153089	0.22862517881755057
131	131G>A	0	68	Clone 8	0	153089	0.44418606170266967
131	131_132insA	1	52	Clone 8	1	153089	0.33967169424321797
131	131_132insTA	2	5	Clone 8	2	153089	0.03266073983107865
131	131G>T	0	9	Clone 8	0	153089	0.058789331695941575
132	132C>T	0	159	Clone 5	0	191470	0.8304172977489946
132	132C>A	0	4	Clone 5	0	191470	0.020891001201232568
132	132C>G	0	121	Clone 5	0	191470	0.6319527863372852
132	132_133insA	1	14	Clone 5	1	191470	0.073118504204314
132	132C>T	0	103	Clone 8	0	153013	0.6731454190166849
132	132C>G	0	74	Clone 8	0	153013	0.4836190389051911
132	132_133insA	1	19	Clone 8	1	153013	0.12417245593511662
133	133delA	1	88	Clone 5	1	192119	0.4580494381086722
133	133_134insG	1	20	Clone 5	1	192119	0.10410214502469824
133	133A>C	0	29	Clone 5	0	192119	0.15094811028581243
133	133A>G	0	16	Clone 5	0	192119	0.08328171601975859
133	133_134insG	1	26	Clone 8	1	153085	0.169840284809093
133	133delA	1	62	Clone 8	1	153085	0.40500375608322176
133	133A>C	0	21	Clone 8	0	153085	0.1371786915765751
133	133A>G	0	7	Clone 8	0	153085	0.04572623052552503
133	133A>T	0	3	Clone 8	0	153085	0.01959695593951073
134	134delG	1	97	Clone 5	1	191478	0.5065856129685917
134	134G>C	0	9	Clone 5	0	191478	0.04700278883213738
134	134_135insC	1	61	Clone 5	1	191478	0.3185744576400422
134	134_135insGCCAGC	6	1	Clone 5	0	191478	0.0052225320924597085
134	134G>A	0	16	Clone 5	0	191478	0.08356051347935534
134	134_135insGA	2	1	Clone 5	2	191478	0.0052225320924597085
134	134_135insCAGC	4	1	Clone 5	1	191478	0.0052225320924597085
134	134_135delGC	2	8	Clone 5	2	191478	0.04178025673967767
134	134G>T	0	4	Clone 5	0	191478	0.020890128369838834
134	134_135insGC	2	4	Clone 5	2	191478	0.020890128369838834
134	134_135insC	1	71	Clone 8	1	152448	0.46573257766582704
134	134G>A	0	21	Clone 8	0	152448	0.13775188916876574
134	134_135insGCCAGC	6	2	Clone 8	0	152448	0.013119227539882452
134	134delG	1	56	Clone 8	1	152448	0.36733837111670864
134	134G>C	0	5	Clone 8	0	152448	0.03279806884970613
134	134_135insGC	2	3	Clone 8	2	152448	0.019678841309823676
134	134_135delGC	2	7	Clone 8	2	152448	0.04591729638958858
134	134G>T	0	5	Clone 8	0	152448	0.03279806884970613
134	134_135insCC	2	1	Clone 8	2	152448	0.006559613769941226
135	135C>T	0	198	Clone 5	0	192212	1.0301125840218093
135	135delC	1	143	Clone 5	1	192212	0.7439701995713067
135	135_136insT	1	36	Clone 5	1	192212	0.1872931970948744
135	135_136delCT	2	9	Clone 5	2	192212	0.0468232992737186
135	135C>A	0	3	Clone 5	0	192212	0.015607766424572867
135	135C>G	0	1	Clone 5	0	192212	0.005202588808190956
135	135delC	1	83	Clone 8	1	153847	0.5394970327663198
135	135C>T	0	133	Clone 8	0	153847	0.864495245276151
135	135C>G	0	6	Clone 8	0	153847	0.038999785501179746
135	135_136insT	1	29	Clone 8	1	153847	0.1884989632557021
135	135_136insG	1	1	Clone 8	1	153847	0.006499964250196624
135	135_137delCTA	3	1	Clone 8	0	153847	0.006499964250196624
135	135C>A	0	1	Clone 8	0	153847	0.006499964250196624
136	136delT	1	139	Clone 5	1	191582	0.7255378897808771
136	136_137insA	1	18	Clone 5	1	191582	0.09395454687809919
136	136T>C	0	15	Clone 5	0	191582	0.07829545573174933
136	136_137delTA	2	6	Clone 5	2	191582	0.03131818229269973
136	136T>A	0	5	Clone 5	0	191582	0.026098485243916444
136	136T>G	0	2	Clone 5	0	191582	0.010439394097566577
136	136T>A	0	3	Clone 8	0	152826	0.019630167641631658
136	136delT	1	77	Clone 8	1	152826	0.503840969468546
136	136_137delTA	2	1	Clone 8	2	152826	0.00654338921387722
136	136T>C	0	6	Clone 8	0	152826	0.039260335283263316
136	136_138delTAG	3	2	Clone 8	0	152826	0.01308677842775444
136	136_137insA	1	22	Clone 8	1	152826	0.14395456270529883
136	136_137insTA	2	1	Clone 8	2	152826	0.00654338921387722
137	137_138insC	1	92	Clone 5	1	191735	0.4798289305551934
137	137_138insG	1	197	Clone 5	1	191735	1.0274597752105772
137	137delA	1	115	Clone 5	1	191735	0.5997861631939917
137	137_138insAG	2	4	Clone 5	2	191735	0.02086212741544319
137	137A>T	0	11	Clone 5	0	191735	0.057370850392468774
137	137A>C	0	3	Clone 5	0	191735	0.01564659556158239
137	137_138delAG	2	6	Clone 5	2	191735	0.03129319112316478
137	137_138insGGG	3	2	Clone 5	0	191735	0.010431063707721596
137	137A>G	0	5	Clone 5	0	191735	0.02607765926930399
137	137_139delAGG	3	1	Clone 5	0	191735	0.005215531853860798
137	137_138insG	1	214	Clone 8	1	152995	1.398738520866695
137	137delA	1	114	Clone 8	1	152995	0.7451223896205759
137	137A>C	0	3	Clone 8	0	152995	0.019608483937383573
137	137_138insC	1	44	Clone 8	1	152995	0.28759109774829245
137	137A>T	0	8	Clone 8	0	152995	0.052289290499689535
137	137_138insAG	2	1	Clone 8	2	152995	0.006536161312461192
137	137A>G	0	6	Clone 8	0	152995	0.039216967874767146
137	137_139delAGG	3	2	Clone 8	0	152995	0.013072322624922384
137	137_138delAG	2	2	Clone 8	2	152995	0.013072322624922384
137	137_138insGG	2	2	Clone 8	2	152995	0.013072322624922384
138	138delG	1	1272	Clone 5	1	193648	6.568619350574238
138	138_139insGCCAGCTA	8	3	Clone 5	2	193648	0.015492026770222258
138	138_139insGCAGTA	6	3	Clone 5	0	193648	0.015492026770222258
138	138G>C	0	203	Clone 5	0	193648	1.0482938114517062
138	138_139insGCAGCA	6	3	Clone 5	0	193648	0.015492026770222258
138	138G>T	0	2	Clone 5	0	193648	0.010328017846814839
138	138_139insT	1	4	Clone 5	1	193648	0.020656035693629678
138	138_139insGCACTA	6	1	Clone 5	0	193648	0.005164008923407419
138	138G>A	0	23	Clone 5	0	193648	0.11877220523837065
138	138_139delGG	2	12	Clone 5	2	193648	0.06196810708088903
138	138_139insGACAGCTA	8	2	Clone 5	2	193648	0.010328017846814839
138	138_139insGCA	3	1	Clone 5	0	193648	0.005164008923407419
138	138_139insGTA	3	1	Clone 5	0	193648	0.005164008923407419
138	138delG	1	656	Clone 8	1	154730	4.239643249531442
138	138_139insGTAGTTA	7	1	Clone 8	1	154730	0.006462870807212564
138	138G>A	0	19	Clone 8	0	154730	0.12279454533703871
138	138_139insGCACTA	6	1	Clone 8	0	154730	0.006462870807212564
138	138G>C	0	164	Clone 8	0	154730	1.0599108123828604
138	138_139insGCATCGTA	8	1	Clone 8	2	154730	0.006462870807212564
138	138G>T	0	6	Clone 8	0	154730	0.038777224843275386
138	138_139delGG	2	4	Clone 8	2	154730	0.025851483228850256
138	138_139insGCAGAGTA	8	1	Clone 8	2	154730	0.006462870807212564
138	138_139insCAGTA	5	1	Clone 8	2	154730	0.006462870807212564
138	138_139insGCAGCA	6	1	Clone 8	0	154730	0.006462870807212564
138	138_139insGCGCTA	6	1	Clone 8	0	154730	0.006462870807212564
139	139G>A	0	23	Clone 5	0	193206	0.11904392203140689
139	139G>T	0	10	Clone 5	0	193206	0.05175822697017691
139	139_140insTA	2	2	Clone 5	2	193206	0.010351645394035382
139	139G>C	0	7	Clone 5	0	193206	0.03623075887912384
139	139_140insT	1	1	Clone 5	1	193206	0.005175822697017691
139	139G>T	0	9	Clone 8	0	154215	0.058360081704114386
139	139G>A	0	10	Clone 8	0	154215	0.06484453522679376
139	139G>C	0	11	Clone 8	0	154215	0.07132898874947313
139	139_140insT	1	1	Clone 8	1	154215	0.006484453522679377
139	139_140insA	1	1	Clone 8	1	154215	0.006484453522679377
140	140_141insA	1	8	Clone 5	1	193156	0.0414173000062126
140	140G>C	0	10	Clone 5	0	193156	0.05177162500776574
140	140G>A	0	30	Clone 5	0	193156	0.15531487502329724
140	140_141insT	1	2	Clone 5	1	193156	0.01035432500155315
140	140G>T	0	5	Clone 5	0	193156	0.02588581250388287
140	140_141insC	1	1	Clone 5	1	193156	0.005177162500776575
140	140G>A	0	20	Clone 8	0	154161	0.1297344983491285
140	140_141insA	1	8	Clone 8	1	154161	0.0518937993396514
140	140G>C	0	7	Clone 8	0	154161	0.04540707442219498
140	140G>T	0	5	Clone 8	0	154161	0.03243362458728213
140	140_141insT	1	1	Clone 8	1	154161	0.006486724917456425
141	141_142delGA	2	13	Clone 5	2	144079	0.09022827754218173
141	141G>A	0	83	Clone 5	0	144079	0.5760728489231602
141	141G>C	0	13	Clone 5	0	144079	0.09022827754218173
141	141G>T	0	31	Clone 5	0	144079	0.21515973875443334
141	141_142insA	1	45	Clone 5	1	144079	0.312328653030629
141	141_142insT	1	11	Clone 5	1	144079	0.07634700407415376
141	141_142insGA	2	1	Clone 5	2	144079	0.006940636734013978
141	141G>A	0	46	Clone 8	0	108133	0.42540205117771634
141	141_142insA	1	34	Clone 8	1	108133	0.31442760304439904
141	141G>T	0	14	Clone 8	0	108133	0.12947018948887018
141	141G>C	0	4	Clone 8	0	108133	0.03699148271110577
141	141_142delGA	2	10	Clone 8	2	108133	0.09247870677776442
141	141_142insT	1	5	Clone 8	1	108133	0.04623935338888221
141	141_142insGA	2	1	Clone 8	2	108133	0.009247870677776443
142	142_143insG	1	34	Clone 5	1	193201	0.17598252597036249
142	142A>G	0	87	Clone 5	0	193201	0.4503082282182804
142	142A>T	0	7	Clone 5	0	193201	0.036231696523309924
142	142_143insC	1	3	Clone 5	1	193201	0.015527869938561395
142	142A>C	0	8	Clone 5	0	193201	0.04140765316949705
142	142delA	1	12	Clone 5	1	193201	0.06211147975424558
142	142_143insAG	2	1	Clone 5	2	193201	0.005175956646187131
142	142_143insG	1	28	Clone 8	1	154246	0.1815282081869222
142	142A>G	0	55	Clone 8	0	154246	0.3565732660814543
142	142A>T	0	15	Clone 8	0	154246	0.09724725438585118
142	142A>C	0	3	Clone 8	0	154246	0.019449450877170236
142	142_143insC	1	1	Clone 8	1	154246	0.006483150292390078
142	142delA	1	8	Clone 8	1	154246	0.05186520233912063
143	143G>A	0	75	Clone 5	0	193683	0.38723068106132186
143	143_144insGA	2	6	Clone 5	2	193683	0.030978454484905747
143	143G>T	0	15	Clone 5	0	193683	0.07744613621226437
143	143_144insT	1	10	Clone 5	1	193683	0.051630757474842914
143	143delG	1	12	Clone 5	1	193683	0.06195690896981149
143	143_144insA	1	8	Clone 5	1	193683	0.04130460597987433
143	143G>C	0	6	Clone 5	0	193683	0.030978454484905747
143	143_144insGCATGGTAGGGA	12	1	Clone 5	0	193683	0.005163075747484291
143	143G>T	0	14	Clone 8	0	154817	0.0904293456144997
143	143delG	1	10	Clone 8	1	154817	0.06459238972464264
143	143G>A	0	61	Clone 8	0	154817	0.3940135773203201
143	143_144insGA	2	5	Clone 8	2	154817	0.03229619486232132
143	143_144insT	1	6	Clone 8	1	154817	0.03875543383478559
143	143_144insA	1	3	Clone 8	1	154817	0.019377716917392793
143	143G>C	0	4	Clone 8	0	154817	0.025836955889857058
143	143_144insGCAGAGTAGGGA	12	1	Clone 8	0	154817	0.0064592389724642645
143	143_144insGCATAGGTAGGGA	13	1	Clone 8	1	154817	0.0064592389724642645
144	144_145insC	1	49	Clone 5	1	193470	0.25326924070915385
144	144G>A	0	39	Clone 5	0	193470	0.2015816405644286
144	144G>T	0	23	Clone 5	0	193470	0.11888148033286815
144	144_145insT	1	9	Clone 5	1	193470	0.04651884013025275
144	144_145delGA	2	2	Clone 5	2	193470	0.010337520028945056
144	144_145insCAGTAGGGAGT	11	1	Clone 5	2	193470	0.005168760014472528
144	144G>C	0	3	Clone 5	0	193470	0.015506280043417585
144	144_145insGA	2	1	Clone 5	2	193470	0.005168760014472528
144	144G>A	0	26	Clone 8	0	154701	0.16806614049036528
144	144_145insC	1	46	Clone 8	1	154701	0.2973477870214155
144	144G>T	0	13	Clone 8	0	154701	0.08403307024518264
144	144_145insA	1	1	Clone 8	1	154701	0.006464082326552511
144	144G>C	0	2	Clone 8	0	154701	0.012928164653105022
144	144_145insT	1	4	Clone 8	1	154701	0.025856329306210044
145	145_146insG	1	135	Clone 5	1	193550	0.6974941875484371
145	145A>G	0	29	Clone 5	0	193550	0.14983208473262724
145	145A>C	0	34	Clone 5	0	193550	0.17566520278997674
145	145_146insT	1	5	Clone 5	1	193550	0.025833118057349523
145	145delA	1	2	Clone 5	1	193550	0.01033324722293981
145	145_146insC	1	5	Clone 5	1	193550	0.025833118057349523
145	145_146insG	1	84	Clone 8	1	154862	0.542418411230644
145	145_146insC	1	7	Clone 8	1	154862	0.045201534269220335
145	145A>G	0	17	Clone 8	0	154862	0.10977515465382082
145	145A>C	0	29	Clone 8	0	154862	0.1872634991153414
145	145A>T	0	1	Clone 8	0	154862	0.006457362038460048
145	145_146insAGC	3	1	Clone 8	0	154862	0.006457362038460048
146	146T>A	0	35	Clone 5	0	193336	0.18103198576571358
146	146T>C	0	2	Clone 5	0	193336	0.010344684900897919
146	146T>G	0	1	Clone 5	0	193336	0.005172342450448959
146	146_147insG	1	1	Clone 5	1	193336	0.005172342450448959
146	146T>A	0	30	Clone 8	0	154830	0.1937608990505716
146	146T>G	0	2	Clone 8	0	154830	0.012917393270038106
146	146_147insG	1	4	Clone 8	1	154830	0.02583478654007621
146	146T>C	0	2	Clone 8	0	154830	0.012917393270038106
147	147delG	1	38	Clone 5	1	193458	0.19642506383814576
147	147G>T	0	115	Clone 5	0	193458	0.5944442721417569
147	147G>A	0	6	Clone 5	0	193458	0.03101448376391775
147	147delG	1	18	Clone 8	1	154860	0.1162340178225494
147	147G>T	0	75	Clone 8	0	154860	0.4843084075939558
147	147G>A	0	6	Clone 8	0	154860	0.03874467260751647
148	148_149insC	1	43	Clone 5	1	192902	0.22291111548869375
148	148_149insT	1	8	Clone 5	1	192902	0.04147183543975697
148	148_149insA	1	31	Clone 5	1	192902	0.16070336232905827
148	148G>A	0	15	Clone 5	0	192902	0.07775969144954432
148	148G>T	0	1	Clone 5	0	192902	0.0051839794299696216
148	148_149delGC	2	1	Clone 5	2	192902	0.0051839794299696216
148	148_149insC	1	71	Clone 8	1	154592	0.45927344235148004
148	148_149insA	1	14	Clone 8	1	154592	0.09056096046367212
148	148G>T	0	4	Clone 8	0	154592	0.02587456013247775
148	148_149insT	1	3	Clone 8	1	154592	0.01940592009935831
148	148G>A	0	8	Clone 8	0	154592	0.0517491202649555
148	148_149delGC	2	1	Clone 8	2	154592	0.006468640033119437
148	148_149insGC	2	1	Clone 8	2	154592	0.006468640033119437
149	149_150insG	1	29	Clone 5	1	193198	0.15010507355148603
149	149_157delCGGAGTCTT	9	6	Clone 5	0	193198	0.03105622211410056
149	149C>T	0	5	Clone 5	0	193198	0.0258801850950838
149	149C>A	0	1	Clone 5	0	193198	0.00517603701901676
149	149_150insA	1	1	Clone 5	1	193198	0.00517603701901676
149	149_150insG	1	21	Clone 8	1	154739	0.13571239312649042
149	149C>T	0	13	Clone 8	0	154739	0.08401243384020834
149	149_157delCGGAGTCTT	9	5	Clone 8	0	154739	0.03231247455392629
149	149_150insAGCTCCCA	8	1	Clone 8	2	154739	0.006462494910785258
149	149C>A	0	3	Clone 8	0	154739	0.019387484732355773
149	149_150insGG	2	1	Clone 8	2	154739	0.006462494910785258
149	149_150insGGG	3	1	Clone 8	0	154739	0.006462494910785258
150	150G>A	0	3	Clone 5	0	192969	0.015546538563188906
150	150delG	1	34	Clone 5	1	192969	0.17619410371614094
150	150G>T	0	2	Clone 5	0	192969	0.010364359042125936
150	150_151insAGTACGTTC	9	1	Clone 5	0	192969	0.005182179521062968
150	150G>C	0	1	Clone 5	0	192969	0.005182179521062968
150	150G>A	0	7	Clone 8	0	154638	0.045267010695947955
150	150delG	1	16	Clone 8	1	154638	0.10346745301930961
150	150_151insAGTACGTTC	9	1	Clone 8	0	154638	0.006466715813706851
150	150G>T	0	2	Clone 8	0	154638	0.012933431627413701
150	150G>C	0	1	Clone 8	0	154638	0.006466715813706851
151	151G>A	0	11	Clone 5	0	192569	0.05712238210719275
151	151G>T	0	2	Clone 5	0	192569	0.010385887655853226
151	151_152delGA	2	1	Clone 5	2	192569	0.005192943827926613
151	151_152insAGTTTCGTAGTA	12	1	Clone 5	0	192569	0.005192943827926613
151	151G>T	0	4	Clone 8	0	154477	0.025893822381325374
151	151G>A	0	3	Clone 8	0	154477	0.01942036678599403
151	151G>C	0	1	Clone 8	0	154477	0.006473455595331344
152	152_153insG	1	8	Clone 5	1	192131	0.04163825723074361
152	152delA	1	12	Clone 5	1	192131	0.06245738584611541
152	152_153insAG	2	3	Clone 5	2	192131	0.015614346461528853
152	152A>G	0	14	Clone 5	0	192131	0.07286695015380132
152	152A>T	0	1	Clone 5	0	192131	0.005204782153842951
152	152_153insT	1	1	Clone 5	1	192131	0.005204782153842951
152	152_153insAT	2	1	Clone 5	2	192131	0.005204782153842951
152	152_153insT	1	4	Clone 8	1	154221	0.025936804974679196
152	152A>G	0	6	Clone 8	0	154221	0.03890520746201879
152	152_153insG	1	4	Clone 8	1	154221	0.025936804974679196
152	152A>T	0	1	Clone 8	0	154221	0.006484201243669799
152	152_153insAT	2	3	Clone 8	2	154221	0.019452603731009394
152	152delA	1	3	Clone 8	1	154221	0.019452603731009394
153	153_154insT	1	29	Clone 5	1	192762	0.15044458970128968
153	153G>A	0	6	Clone 5	0	192762	0.031126466834749587
153	153G>T	0	2	Clone 5	0	192762	0.010375488944916529
153	153delG	1	1	Clone 5	1	192762	0.0051877444724582646
153	153_154insTTTCGTAGATAC	12	1	Clone 5	0	192762	0.0051877444724582646
153	153_154insTCA	3	65	Clone 8	0	154357	0.4211017316998905
153	153_154insT	1	11	Clone 8	1	154357	0.07126336997998148
153	153G>T	0	1	Clone 8	0	154357	0.006478488179998316
153	153G>A	0	5	Clone 8	0	154357	0.032392440899991576
153	153delG	1	2	Clone 8	1	154357	0.012956976359996632
154	154_155insA	1	8	Clone 5	1	192198	0.04162374218254092
154	154T>C	0	16	Clone 5	0	192198	0.08324748436508184
154	154_155insC	1	28	Clone 5	1	192198	0.14568309763889323
154	154_155insTC	2	3	Clone 5	2	192198	0.015608903318452846
154	154T>G	0	5	Clone 5	0	192198	0.026014838864088077
154	154T>A	0	1	Clone 5	0	192198	0.005202967772817615
154	154_155insC	1	32	Clone 8	1	153987	0.20780975017371597
154	154_155delTC	2	5	Clone 8	2	153987	0.032470273464643117
154	154T>C	0	16	Clone 8	0	153987	0.10390487508685799
154	154T>G	0	2	Clone 8	0	153987	0.012988109385857248
154	154_155insTC	2	4	Clone 8	2	153987	0.025976218771714497
154	154T>A	0	1	Clone 8	0	153987	0.006494054692928624
154	154_155insA	1	5	Clone 8	1	153987	0.032470273464643117
154	154delT	1	1	Clone 8	1	153987	0.006494054692928624
155	155_156insT	1	148	Clone 5	1	192171	0.7701474207866952
155	155C>T	0	13	Clone 5	0	192171	0.06764808425829079
155	155_156insTT	2	8	Clone 5	2	192171	0.04162959031279433
155	155_160delCTTCGG	6	15	Clone 5	0	192171	0.07805548183648937
155	155_156insG	1	4	Clone 5	1	192171	0.020814795156397167
155	155_156insA	1	1	Clone 5	1	192171	0.005203698789099292
155	155C>A	0	1	Clone 5	0	192171	0.005203698789099292
155	155_156insCT	2	1	Clone 5	2	192171	0.005203698789099292
155	155C>G	0	4	Clone 5	0	192171	0.020814795156397167
155	155_156insCG	2	3	Clone 5	2	192171	0.015611096367297876
155	155_156insGT	2	1	Clone 5	2	192171	0.005203698789099292
155	155_156insTTTT	4	2	Clone 5	1	192171	0.010407397578198583
155	155_156insTTTTT	5	3	Clone 5	2	192171	0.015611096367297876
155	155_156insTTT	3	3	Clone 5	0	192171	0.015611096367297876
155	155_156insT	1	85	Clone 8	1	153929	0.5522026388789637
155	155C>T	0	5	Clone 8	0	153929	0.032482508169350804
155	155_156insCG	2	2	Clone 8	2	153929	0.012993003267740322
155	155_156insCT	2	4	Clone 8	2	153929	0.025986006535480645
155	155C>G	0	4	Clone 8	0	153929	0.025986006535480645
155	155_156insG	1	4	Clone 8	1	153929	0.025986006535480645
155	155_156insA	1	2	Clone 8	1	153929	0.012993003267740322
155	155_156insGT	2	1	Clone 8	2	153929	0.006496501633870161
155	155_156insCTT	3	1	Clone 8	0	153929	0.006496501633870161
155	155_156insTTTTTTT	7	1	Clone 8	1	153929	0.006496501633870161
155	155_156insTTTT	4	3	Clone 8	1	153929	0.019489504901610482
155	155C>A	0	1	Clone 8	0	153929	0.006496501633870161
155	155_156insTT	2	5	Clone 8	2	153929	0.032482508169350804
155	155_156insTTTTT	5	3	Clone 8	2	153929	0.019489504901610482
156	156delT	1	6	Clone 5	1	192417	0.031182275994324826
156	156T>G	0	4	Clone 5	0	192417	0.020788183996216552
156	156T>C	0	7	Clone 5	0	192417	0.03637932199337896
156	156T>A	0	1	Clone 5	0	192417	0.005197045999054138
156	156T>A	0	3	Clone 8	0	154058	0.019473185423671605
156	156delT	1	11	Clone 8	1	154058	0.07140167988679588
156	156T>C	0	5	Clone 8	0	154058	0.03245530903945267
156	156T>G	0	3	Clone 8	0	154058	0.019473185423671605
157	157_158insC	1	54	Clone 5	1	190715	0.2831450069475395
157	157T>C	0	4	Clone 5	0	190715	0.02097370421833626
157	157T>A	0	10	Clone 5	0	190715	0.052434260545840654
157	157_158insTC	2	2	Clone 5	2	190715	0.01048685210916813
157	157_158insA	1	28	Clone 5	1	190715	0.14681592952835382
157	157_158insAC	2	3	Clone 5	2	190715	0.015730278163752196
157	157T>G	0	1	Clone 5	0	190715	0.005243426054584065
157	157_158insTTC	3	2	Clone 5	0	190715	0.01048685210916813
157	157_158insC	1	45	Clone 8	1	152945	0.2942234136454281
157	157_158insTC	2	12	Clone 8	2	152945	0.07845957697211416
157	157_158insA	1	13	Clone 8	1	152945	0.08499787505312367
157	157T>A	0	6	Clone 8	0	152945	0.03922978848605708
158	158_159insG	1	45	Clone 5	1	191684	0.23476137810145864
158	158_159insTCG	3	1	Clone 5	0	191684	0.005216919513365748
158	158C>T	0	13	Clone 5	0	191684	0.06781995367375472
158	158C>A	0	17	Clone 5	0	191684	0.0886876317272177
158	158_159insCG	2	3	Clone 5	2	191684	0.015650758540097242
158	158C>G	0	3	Clone 5	0	191684	0.015650758540097242
158	158delC	1	3	Clone 5	1	191684	0.015650758540097242
158	158_159insCG	2	2	Clone 8	2	153532	0.013026600317849048
158	158C>T	0	13	Clone 8	0	153532	0.08467290206601881
158	158_159insG	1	20	Clone 8	1	153532	0.13026600317849046
158	158C>A	0	8	Clone 8	0	153532	0.052106401271396194
158	158delC	1	2	Clone 8	1	153532	0.013026600317849048
158	158_159insTCG	3	2	Clone 8	0	153532	0.013026600317849048
159	159G>C	0	20	Clone 5	0	190789	0.10482784646913607
159	159G>A	0	3	Clone 5	0	190789	0.01572417697037041
159	159G>T	0	3	Clone 5	0	190789	0.01572417697037041
159	159G>C	0	13	Clone 8	0	153001	0.08496676492310508
159	159G>T	0	4	Clone 8	0	153001	0.026143619976340023
159	159_160insGAGTACTCT	9	1	Clone 8	0	153001	0.006535904994085006
159	159G>A	0	2	Clone 8	0	153001	0.013071809988170011
159	159_160insGTATACTCT	9	1	Clone 8	0	153001	0.006535904994085006
159	159delG	1	1	Clone 8	1	153001	0.006535904994085006
159	159_160insTA	2	1	Clone 8	2	153001	0.006535904994085006
160	160_161insA	1	23	Clone 5	1	191223	0.12027841839109313
160	160_161insT	1	8	Clone 5	1	191223	0.04183597161429326
160	160G>T	0	2	Clone 5	0	191223	0.010458992903573315
160	160G>A	0	9	Clone 5	0	191223	0.04706546806607992
160	160_161insGA	2	1	Clone 5	2	191223	0.005229496451786658
160	160_161insTA	2	1	Clone 5	2	191223	0.005229496451786658
160	160G>A	0	5	Clone 8	0	153414	0.03259154966300338
160	160G>T	0	8	Clone 8	0	153414	0.0521464794608054
160	160_161insACTAGCCTCT	10	1	Clone 8	1	153414	0.006518309932600675
160	160_161insT	1	6	Clone 8	1	153414	0.03910985959560405
160	160G>C	0	2	Clone 8	0	153414	0.01303661986520135
160	160_161insGA	2	1	Clone 8	2	153414	0.006518309932600675
160	160_161insGT	2	1	Clone 8	2	153414	0.006518309932600675
160	160_161insA	1	8	Clone 8	1	153414	0.0521464794608054
160	160_161insTAGT	4	1	Clone 8	1	153414	0.006518309932600675
160	160_161insTA	2	2	Clone 8	2	153414	0.01303661986520135
161	161_162insG	1	2	Clone 5	1	190036	0.010524321707465954
161	161A>G	0	23	Clone 5	0	190036	0.12102969963585847
161	161_162insC	1	24	Clone 5	1	190036	0.12629186048959146
161	161A>T	0	7	Clone 5	0	190036	0.03683512597613084
161	161_162insT	1	2	Clone 5	1	190036	0.010524321707465954
161	161_162insATAAGCATCG	10	1	Clone 5	1	190036	0.005262160853732977
161	161A>T	0	3	Clone 8	0	152232	0.01970676336118556
161	161A>G	0	16	Clone 8	0	152232	0.10510273792632298
161	161_162insC	1	19	Clone 8	1	152232	0.12480950128750853
161	161_162insG	1	1	Clone 8	1	152232	0.006568921120395186
161	161_162insT	1	2	Clone 8	1	152232	0.013137842240790372
161	161delA	1	1	Clone 8	1	152232	0.006568921120395186
162	162_163insC	1	5	Clone 5	1	188934	0.026464267945420093
162	162T>A	0	13	Clone 5	0	188934	0.06880709665809225
162	162_163insG	1	6	Clone 5	1	188934	0.031757121534504114
162	162T>C	0	10	Clone 5	0	188934	0.052928535890840185
162	162_163insCA	2	2	Clone 5	2	188934	0.010585707178168037
162	162delT	1	1	Clone 5	1	188934	0.005292853589084019
162	162_163insAAAAA	5	1	Clone 5	2	188934	0.005292853589084019
162	162_163insAAAAAAA	7	1	Clone 5	1	188934	0.005292853589084019
162	162T>A	0	9	Clone 8	0	151540	0.05939025999736043
162	162_163insG	1	8	Clone 8	1	151540	0.05279134221987594
162	162_163insC	1	4	Clone 8	1	151540	0.02639567110993797
162	162_163insCA	2	1	Clone 8	2	151540	0.006598917777484493
162	162T>C	0	3	Clone 8	0	151540	0.019796753332453478
162	162_163insTA	2	1	Clone 8	2	151540	0.006598917777484493
162	162T>G	0	1	Clone 8	0	151540	0.006598917777484493
162	162_163insA	1	3	Clone 8	1	151540	0.019796753332453478
163	163delA	1	667	Clone 5	1	191149	3.4894244803791805
163	163A>T	0	14	Clone 5	0	191149	0.07324129344124217
163	163_164insGCT	3	1	Clone 5	0	191149	0.005231520960088726
163	163_164insCTCTC	5	1	Clone 5	2	191149	0.005231520960088726
163	163A>C	0	1	Clone 5	0	191149	0.005231520960088726
163	163A>G	0	3	Clone 5	0	191149	0.015694562880266178
163	163_164insTCT	3	1	Clone 5	0	191149	0.005231520960088726
163	163A>T	0	6	Clone 8	0	153181	0.03916934867901371
163	163delA	1	410	Clone 8	1	153181	2.6765721597326038
163	163A>G	0	6	Clone 8	0	153181	0.03916934867901371
163	163A>C	0	2	Clone 8	0	153181	0.01305644955967124
163	163_164insTCT	3	1	Clone 8	0	153181	0.00652822477983562
163	163_164insGCTCTCATC	9	1	Clone 8	0	153181	0.00652822477983562
164	164A>G	0	31	Clone 5	0	185926	0.1667330013015931
164	164_165insG	1	5	Clone 5	1	185926	0.026892419564773083
164	164A>G	0	28	Clone 8	0	149862	0.1868385581401556
164	164_165insG	1	6	Clone 8	1	149862	0.0400368338871762
164	164A>C	0	3	Clone 8	0	149862	0.0200184169435881
164	164_165insGGCTCTAT	8	1	Clone 8	2	149862	0.0066728056478627005
164	164A>T	0	1	Clone 8	0	149862	0.0066728056478627005
165	165_166insC	1	692	Clone 5	1	186574	3.7089841028224724
165	165G>T	0	5	Clone 5	0	186574	0.026799018083977402
165	165_166insCTT	3	1	Clone 5	0	186574	0.005359803616795481
165	165G>C	0	19	Clone 5	0	186574	0.10183626871911414
165	165_166insCCAAGGACTCGCTCCGGATGGC	22	1	Clone 5	1	186574	0.005359803616795481
165	165delG	1	3	Clone 5	1	186574	0.01607941085038644
165	165G>A	0	3	Clone 5	0	186574	0.01607941085038644
165	165_166insC	1	583	Clone 8	1	149780	3.8923754840432636
165	165G>C	0	8	Clone 8	0	149780	0.05341167044999332
165	165G>A	0	7	Clone 8	0	149780	0.04673521164374416
165	165delG	1	2	Clone 8	1	149780	0.01335291761249833
165	165G>T	0	5	Clone 8	0	149780	0.033382294031245825
166	166delC	1	4	Clone 5	1	188425	0.0212286055459732
166	166_167insA	1	213	Clone 5	1	188425	1.130423245323073
166	166C>A	0	2	Clone 5	0	188425	0.0106143027729866
166	166_167insATCTGA	6	1	Clone 5	0	188425	0.0053071513864933
166	166_167delCT	2	9	Clone 5	2	188425	0.047764362478439695
166	166_167insCT	2	1	Clone 5	2	188425	0.0053071513864933
166	166C>G	0	1	Clone 5	0	188425	0.0053071513864933
166	166_167insT	1	2	Clone 5	1	188425	0.0106143027729866
166	166C>T	0	7	Clone 5	0	188425	0.0371500597054531
166	166_167insAT	2	11	Clone 5	2	188425	0.0583786652514263
166	166_167insCTCTGA	6	1	Clone 5	0	188425	0.0053071513864933
166	166_167insATCGTA	6	1	Clone 5	0	188425	0.0053071513864933
166	166_167insATCTGATCGAGTCGCAGTCAACG	23	1	Clone 5	2	188425	0.0053071513864933
166	166_167insATCG	4	1	Clone 8	1	151077	0.00661914123261648
166	166C>A	0	17	Clone 8	0	151077	0.11252540095448016
166	166delC	1	3	Clone 8	1	151077	0.01985742369784944
166	166_167insCT	2	3	Clone 8	2	151077	0.01985742369784944
166	166_167insATCGTA	6	3	Clone 8	0	151077	0.01985742369784944
166	166_167insA	1	97	Clone 8	1	151077	0.6420566995637986
166	166_167insAT	2	3	Clone 8	2	151077	0.01985742369784944
166	166C>G	0	2	Clone 8	0	151077	0.01323828246523296
166	166_167insATCTGA	6	2	Clone 8	0	151077	0.01323828246523296
166	166_167insTTCTCA	6	1	Clone 8	0	151077	0.00661914123261648
166	166C>T	0	2	Clone 8	0	151077	0.01323828246523296
166	166_167insT	1	2	Clone 8	1	151077	0.01323828246523296
167	167_168insC	1	35	Clone 5	1	186645	0.18752176591925848
167	167T>C	0	39	Clone 5	0	186645	0.20895282488145944
167	167_168insTC	2	6	Clone 5	2	186645	0.032146588443301455
167	167_169delTCT	3	1	Clone 5	0	186645	0.005357764740550243
167	167T>A	0	7	Clone 5	0	186645	0.037504353183851695
167	167T>G	0	1	Clone 5	0	186645	0.005357764740550243
167	167_168insCCAGCGAGAGCATCCCCAAGGACTCGCGTC	30	1	Clone 5	0	186645	0.005357764740550243
167	167T>C	0	26	Clone 8	0	149603	0.1737933062839649
167	167_168insC	1	24	Clone 8	1	149603	0.1604245904159676
167	167_169delTCT	3	1	Clone 8	0	149603	0.006684357933998649
167	167T>G	0	7	Clone 8	0	149603	0.04679050553799055
167	167T>A	0	2	Clone 8	0	149603	0.013368715867997299
167	167_168insTC	2	6	Clone 8	2	149603	0.0401061476039919
168	168_169insG	1	18	Clone 5	1	188453	0.0955145314746913
168	168_169insT	1	8	Clone 5	1	188453	0.04245090287764058
168	168C>T	0	18	Clone 5	0	188453	0.0955145314746913
168	168_169insA	1	14	Clone 5	1	188453	0.07428908003587101
168	168_169insTGATACGGAG	10	1	Clone 5	1	188453	0.005306362859705072
168	168_169insGT	2	3	Clone 5	2	188453	0.015919088579115215
168	168C>A	0	2	Clone 5	0	188453	0.010612725719410144
168	168_169insATGA	4	1	Clone 5	1	188453	0.005306362859705072
168	168C>G	0	11	Clone 5	0	188453	0.058369991456755796
168	168_169insCTA	3	1	Clone 5	0	188453	0.005306362859705072
168	168delC	1	1	Clone 5	1	188453	0.005306362859705072
168	168_169insTGATCG	6	1	Clone 5	0	188453	0.005306362859705072
168	168_169insTGATCG	6	1	Clone 8	0	150982	0.006623306089467619
168	168C>T	0	12	Clone 8	0	150982	0.07947967307361142
168	168_169insA	1	10	Clone 8	1	150982	0.06623306089467619
168	168C>A	0	3	Clone 8	0	150982	0.019869918268402856
168	168C>G	0	3	Clone 8	0	150982	0.019869918268402856
168	168_169insT	1	7	Clone 8	1	150982	0.04636314262627333
168	168_169insG	1	5	Clone 8	1	150982	0.033116530447338095
168	168_169insGT	2	2	Clone 8	2	150982	0.013246612178935238
168	168_169insATGA	4	1	Clone 8	1	150982	0.006623306089467619
168	168_169insCT	2	1	Clone 8	2	150982	0.006623306089467619
169	169_170insG	1	139	Clone 5	1	188065	0.7391061601042193
169	169_170insC	1	12	Clone 5	1	188065	0.06380772605216281
169	169T>C	0	16	Clone 5	0	188065	0.08507696806955042
169	169T>A	0	7	Clone 5	0	188065	0.03722117353042831
169	169T>G	0	10	Clone 5	0	188065	0.05317310504346901
169	169_170insA	1	39	Clone 5	1	188065	0.20737510966952916
169	169_170insTG	2	1	Clone 5	2	188065	0.0053173105043469015
169	169_170insCA	2	6	Clone 5	2	188065	0.031903863026081405
169	169_170insTA	2	1	Clone 5	2	188065	0.0053173105043469015
169	169_170insGATCGC	6	1	Clone 5	0	188065	0.0053173105043469015
169	169_170insG	1	90	Clone 8	1	150817	0.5967497032827864
169	169_170insC	1	16	Clone 8	1	150817	0.10608883613916203
169	169_170insA	1	21	Clone 8	1	150817	0.13924159743265016
169	169T>C	0	5	Clone 8	0	150817	0.03315276129348813
169	169_170insCA	2	7	Clone 8	2	150817	0.04641386581088339
169	169T>A	0	4	Clone 8	0	150817	0.02652220903479051
169	169delT	1	1	Clone 8	1	150817	0.006630552258697627
169	169_170insTG	2	1	Clone 8	2	150817	0.006630552258697627
169	169T>G	0	3	Clone 8	0	150817	0.01989165677609288
170	170A>G	0	12	Clone 5	0	190386	0.06302984463143298
170	170A>T	0	8	Clone 5	0	190386	0.04201989642095532
170	170_171insT	1	33	Clone 5	1	190386	0.17333207273644072
170	170_171insTACGCAG	7	1	Clone 5	1	190386	0.005252487052619415
170	170_171insC	1	1	Clone 5	1	190386	0.005252487052619415
170	170_171insATCGAGG	7	3	Clone 5	1	190386	0.015757461157858244
170	170_171insTTCGAGT	7	1	Clone 5	1	190386	0.005252487052619415
170	170A>G	0	13	Clone 8	0	152617	0.08518055000425903
170	170A>T	0	2	Clone 8	0	152617	0.013104700000655235
170	170_171insT	1	40	Clone 8	1	152617	0.2620940000131047
170	170_171insTGAGTACG	8	1	Clone 8	2	152617	0.0065523500003276175
170	170_171insTACGCAG	7	2	Clone 8	1	152617	0.013104700000655235
170	170_172delATC	3	1	Clone 8	0	152617	0.0065523500003276175
170	170_171insATCGAGG	7	1	Clone 8	1	152617	0.0065523500003276175
170	170A>C	0	4	Clone 8	0	152617	0.02620940000131047
170	170_171insTGAGACGTAG	10	1	Clone 8	1	152617	0.0065523500003276175
171	171_172insC	1	80	Clone 5	1	189242	0.4227391382462667
171	171_172insA	1	12	Clone 5	1	189242	0.06341087073694
171	171T>A	0	11	Clone 5	0	189242	0.058126631508861666
171	171_172insCAGAGTCGTAGTCA	14	3	Clone 5	2	189242	0.015852717684235
171	171T>C	0	3	Clone 5	0	189242	0.015852717684235
171	171_172insCCGAGTC	7	1	Clone 5	1	189242	0.005284239228078334
171	171_172insTC	2	1	Clone 5	2	189242	0.005284239228078334
171	171_172insG	1	5	Clone 5	1	189242	0.026421196140391668
171	171_172insACG	3	1	Clone 5	0	189242	0.005284239228078334
171	171_172insGA	2	1	Clone 5	2	189242	0.005284239228078334
171	171_172insCCGAGCGAGTATCG	14	1	Clone 5	2	189242	0.005284239228078334
171	171T>G	0	1	Clone 5	0	189242	0.005284239228078334
171	171_172insCAGTACGTA	9	1	Clone 5	0	189242	0.005284239228078334
171	171_172insAC	2	1	Clone 5	2	189242	0.005284239228078334
171	171_172insCAGAGTCGTAGTCAGCC	17	1	Clone 5	2	189242	0.005284239228078334
171	171_172insC	1	58	Clone 8	1	151762	0.3821773566505449
171	171T>G	0	15	Clone 8	0	151762	0.09883897154755472
171	171_172insA	1	6	Clone 8	1	151762	0.03953558861902189
171	171T>A	0	8	Clone 8	0	151762	0.05271411815869585
171	171_172insG	1	7	Clone 8	1	151762	0.04612485338885887
171	171delT	1	3	Clone 8	1	151762	0.019767794309510946
171	171_172insAC	2	1	Clone 8	2	151762	0.0065892647698369815
171	171_172insCGGTACGTA	9	1	Clone 8	0	151762	0.0065892647698369815
171	171_172insTGACGTA	7	1	Clone 8	1	151762	0.0065892647698369815
171	171_172insCAGAGTCGTAGTCA	14	2	Clone 8	2	151762	0.013178529539673963
171	171T>C	0	1	Clone 8	0	151762	0.0065892647698369815
171	171_172insCGGAGTA	7	1	Clone 8	1	151762	0.0065892647698369815
171	171_172insCAGAGTCGTAGTCAGCC	17	2	Clone 8	2	151762	0.013178529539673963
172	172C>A	0	8	Clone 5	0	191714	0.041728825229247736
172	172_173insG	1	55	Clone 5	1	191714	0.2868856734510782
172	172_173insA	1	92	Clone 5	1	191714	0.47988149013634895
172	172_173insCG	2	1	Clone 5	2	191714	0.005216103153655967
172	172C>T	0	19	Clone 5	0	191714	0.09910595991946337
172	172C>G	0	5	Clone 5	0	191714	0.026080515768279834
172	172_173insAGA	3	1	Clone 5	0	191714	0.005216103153655967
172	172_173insAGAGTCG	7	3	Clone 5	1	191714	0.0156483094609679
172	172_173insAG	2	1	Clone 5	2	191714	0.005216103153655967
172	172_173insAGTAGTA	7	1	Clone 5	1	191714	0.005216103153655967
172	172_173insAGTCG	5	1	Clone 5	2	191714	0.005216103153655967
172	172_173insG	1	31	Clone 8	1	153745	0.2016325734170217
172	172_173insA	1	60	Clone 8	1	153745	0.3902565937103646
172	172C>A	0	5	Clone 8	0	153745	0.032521382809197044
172	172_173insAGAGTACGAGT	11	1	Clone 8	2	153745	0.006504276561839409
172	172_173insAGAGTCG	7	1	Clone 8	1	153745	0.006504276561839409
172	172C>T	0	14	Clone 8	0	153745	0.09105987186575173
172	172_173insAGTACGTA	8	1	Clone 8	2	153745	0.006504276561839409
172	172C>G	0	2	Clone 8	0	153745	0.013008553123678818
172	172_173insAGTAGTACGTA	11	1	Clone 8	2	153745	0.006504276561839409
172	172delC	1	1	Clone 8	1	153745	0.006504276561839409
172	172_173insAG	2	1	Clone 8	2	153745	0.006504276561839409
173	173_174insC	1	21	Clone 5	1	191008	0.10994303903501423
173	173G>T	0	7	Clone 5	0	191008	0.03664767967833808
173	173G>A	0	12	Clone 5	0	191008	0.06282459373429385
173	173_174insA	1	4	Clone 5	1	191008	0.020941531244764618
173	173_189delGAGTCGAGTACGCCAAG	17	8	Clone 5	2	191008	0.041883062489529235
173	173_174insT	1	7	Clone 5	1	191008	0.03664767967833808
173	173G>C	0	10	Clone 5	0	191008	0.05235382811191154
173	173_174insATC	3	1	Clone 5	0	191008	0.005235382811191154
173	173_190delGAGTCGAGTACGCCAAGA	18	19	Clone 5	0	191008	0.09947227341263193
173	173_174insGAGTACGT	8	1	Clone 5	2	191008	0.005235382811191154
173	173_174insGT	2	1	Clone 5	2	191008	0.005235382811191154
173	173_174insTA	2	1	Clone 5	2	191008	0.005235382811191154
173	173_174insGACGT	5	1	Clone 5	2	191008	0.005235382811191154
173	173_174insCA	2	1	Clone 5	2	191008	0.005235382811191154
173	173_174insT	1	5	Clone 8	1	153262	0.0326238728451932
173	173_174insC	1	9	Clone 8	1	153262	0.05872297112134776
173	173G>A	0	13	Clone 8	0	153262	0.08482206939750232
173	173_174insGTACGT	6	2	Clone 8	0	153262	0.01304954913807728
173	173G>T	0	4	Clone 8	0	153262	0.02609909827615456
173	173_174insGT	2	1	Clone 8	2	153262	0.00652477456903864
173	173G>C	0	8	Clone 8	0	153262	0.05219819655230912
173	173_174insGAGT	4	1	Clone 8	1	153262	0.00652477456903864
174	174_175insGAGCGG	6	1	Clone 5	0	191456	0.005223132207922447
174	174A>C	0	9	Clone 5	0	191456	0.04700818987130202
174	174_175insG	1	117	Clone 5	1	191456	0.6111064683269263
174	174_187delAGTCGAGTACGCCA	14	89	Clone 5	2	191456	0.4648587665050978
174	174_192delAGTCGAGTACGCCAAGAGC	19	4	Clone 5	1	191456	0.020892528831689787
174	174A>G	0	16	Clone 5	0	191456	0.08357011532675915
174	174_175insC	1	8	Clone 5	1	191456	0.041785057663379574
174	174A>T	0	3	Clone 5	0	191456	0.015669396623767342
174	174A>G	0	17	Clone 8	0	153586	0.1106871720078653
174	174_175insG	1	79	Clone 8	1	153586	0.5143697993306682
174	174A>C	0	2	Clone 8	0	153586	0.013022020236219447
174	174_175insC	1	5	Clone 8	1	153586	0.03255505059054862
174	174A>T	0	5	Clone 8	0	153586	0.03255505059054862
175	175_176insT	1	29	Clone 5	1	190696	0.15207450602005285
175	175delG	1	42	Clone 5	1	190696	0.22024583630490413
175	175G>T	0	3	Clone 5	0	190696	0.015731845450350296
175	175G>A	0	7	Clone 5	0	190696	0.03670763938415069
175	175G>C	0	4	Clone 5	0	190696	0.020975793933800394
175	175_176insGT	2	1	Clone 5	2	190696	0.0052439484834500985
175	175_176insT	1	22	Clone 8	1	153020	0.14377205594039993
175	175G>T	0	5	Clone 8	0	153020	0.03267546725918181
175	175delG	1	39	Clone 8	1	153020	0.25486864462161807
175	175G>A	0	5	Clone 8	0	153020	0.03267546725918181
176	176_177insC	1	77	Clone 5	1	191088	0.4029557062714561
176	176_177insA	1	12	Clone 5	1	191088	0.06279829188646069
176	176T>G	0	6	Clone 5	0	191088	0.031399145943230344
176	176T>C	0	9	Clone 5	0	191088	0.04709871891484552
176	176delT	1	3	Clone 5	1	191088	0.015699572971615172
176	176T>A	0	4	Clone 5	0	191088	0.020932763962153562
176	176_177insGA	2	1	Clone 5	2	191088	0.0052331909905383904
176	176_177insACG	3	1	Clone 5	0	191088	0.0052331909905383904
176	176_188delTCGAGTACGCCAA	13	1	Clone 5	1	191088	0.0052331909905383904
176	176_177insACGCGG	6	1	Clone 5	0	191088	0.0052331909905383904
176	176_177insA	1	13	Clone 8	1	153281	0.08481155524820427
176	176T>C	0	12	Clone 8	0	153281	0.07828758945988087
176	176_177insC	1	38	Clone 8	1	153281	0.24791069995628942
176	176T>A	0	5	Clone 8	0	153281	0.03261982894161703
176	176T>G	0	3	Clone 8	0	153281	0.01957189736497022
176	176_177insCGGTAGTGAC	10	1	Clone 8	1	153281	0.006523965788323406
176	176_177insAC	2	1	Clone 8	2	153281	0.006523965788323406
176	176_177insCGAGACA	7	1	Clone 8	1	153281	0.006523965788323406
177	177_178insG	1	34	Clone 5	1	190623	0.17836252708225137
177	177_200delCGAGTACGCCAAGAGCGGGCGCGC	24	9	Clone 5	0	190623	0.047213610110007714
177	177C>T	0	9	Clone 5	0	190623	0.047213610110007714
177	177_178insGGTAGCT	7	1	Clone 5	1	190623	0.005245956678889746
177	177_197delCGAGTACGCCAAGAGCGGGCG	21	14	Clone 5	0	190623	0.07344339350445644
177	177C>G	0	2	Clone 5	0	190623	0.010491913357779492
177	177C>A	0	8	Clone 5	0	190623	0.04196765343111797
177	177delC	1	1	Clone 5	1	190623	0.005245956678889746
177	177_178insG	1	19	Clone 8	1	152939	0.12423253715533644
177	177C>A	0	22	Clone 8	0	152939	0.14384820091670536
177	177_178insGGAGT	5	1	Clone 8	2	152939	0.00653855458712297
177	177delC	1	3	Clone 8	1	152939	0.01961566376136891
177	177C>T	0	4	Clone 8	0	152939	0.02615421834849188
177	177C>G	0	2	Clone 8	0	152939	0.01307710917424594
178	178_179insGT	2	3	Clone 5	2	190124	0.01577917569586165
178	178_179insGA	2	8	Clone 5	2	190124	0.042077801855631064
178	178_179insC	1	44	Clone 5	1	190124	0.23142791020597084
178	178delG	1	50	Clone 5	1	190124	0.2629862615976941
178	178G>C	0	6	Clone 5	0	190124	0.0315583513917233
178	178_179insT	1	14	Clone 5	1	190124	0.07363615324735436
178	178_179insTAGTCACGCCC	11	1	Clone 5	2	190124	0.005259725231953883
178	178G>A	0	8	Clone 5	0	190124	0.042077801855631064
178	178_179insA	1	17	Clone 5	1	190124	0.08941532894321601
178	178G>T	0	4	Clone 5	0	190124	0.021038900927815532
178	178_179insTAGTCAGCCCA	11	1	Clone 5	2	190124	0.005259725231953883
178	178_179insTAGTC	5	3	Clone 5	2	190124	0.01577917569586165
178	178_179insGATACAC	7	1	Clone 5	1	190124	0.005259725231953883
178	178_179insTC	2	1	Clone 5	2	190124	0.005259725231953883
178	178_179insC	1	30	Clone 8	1	152630	0.1965537574526633
178	178delG	1	34	Clone 8	1	152630	0.2227609251130184
178	178_179insA	1	17	Clone 8	1	152630	0.1113804625565092
178	178_179insT	1	16	Clone 8	1	152630	0.10482867064142043
178	178_179insCA	2	4	Clone 8	2	152630	0.026207167660355107
178	178G>A	0	10	Clone 8	0	152630	0.06551791915088777
178	178_179insGT	2	1	Clone 8	2	152630	0.006551791915088777
178	178G>T	0	3	Clone 8	0	152630	0.01965537574526633
178	178_179insTAGTC	5	3	Clone 8	2	152630	0.01965537574526633
178	178_179insGA	2	6	Clone 8	2	152630	0.03931075149053266
178	178_188delGAGTACGCCAA	11	5	Clone 8	2	152630	0.032758959575443884
178	178G>C	0	3	Clone 8	0	152630	0.01965537574526633
178	178_179insAGCAGCC	7	1	Clone 8	1	152630	0.006551791915088777
178	178_179insGTAGTGAC	8	1	Clone 8	2	152630	0.006551791915088777
178	178_179insTA	2	1	Clone 8	2	152630	0.006551791915088777
178	178_179insGAGTGAC	7	1	Clone 8	1	152630	0.006551791915088777
179	179_180insG	1	14	Clone 5	1	190930	0.07332530246687267
179	179A>G	0	17	Clone 5	0	190930	0.08903786728120254
179	179A>C	0	6	Clone 5	0	190930	0.03142512962865972
179	179A>T	0	22	Clone 5	0	190930	0.11522547530508563
179	179delA	1	1	Clone 5	1	190930	0.00523752160477662
179	179A>G	0	14	Clone 8	0	153178	0.09139693689694342
179	179A>C	0	5	Clone 8	0	153178	0.03264176317747979
179	179A>T	0	8	Clone 8	0	153178	0.05222682108396767
179	179delA	1	3	Clone 8	1	153178	0.019585057906487877
179	179_180insG	1	10	Clone 8	1	153178	0.06528352635495958
179	179_180insTCGCCCATGTTTGATGGAAAGTCCACACT	29	1	Clone 8	2	153178	0.006528352635495959
180	180_181insT	1	13	Clone 5	1	190517	0.06823538056971294
180	180_181insC	1	6	Clone 5	1	190517	0.03149325257063674
180	180G>A	0	33	Clone 5	0	190517	0.17321288913850208
180	180_181insA	1	4	Clone 5	1	190517	0.020995501713757827
180	180G>T	0	2	Clone 5	0	190517	0.010497750856878913
180	180delG	1	1	Clone 5	1	190517	0.005248875428439457
180	180G>A	0	24	Clone 8	0	152853	0.1570136013032129
180	180_181insC	1	4	Clone 8	1	152853	0.02616893355053548
180	180_181insT	1	7	Clone 8	1	152853	0.045795633713437096
180	180_181insA	1	3	Clone 8	1	152853	0.019626700162901613
180	180G>C	0	1	Clone 8	0	152853	0.00654223338763387
180	180delG	1	5	Clone 8	1	152853	0.032711166938169355
180	180_181insCATC	4	1	Clone 8	1	152853	0.00654223338763387
181	181_182insG	1	18	Clone 5	1	190954	0.09426353991013542
181	181_182insC	1	12	Clone 5	1	190954	0.06284235994009028
181	181_182insA	1	3	Clone 5	1	190954	0.01571058998502257
181	181T>A	0	3	Clone 5	0	190954	0.01571058998502257
181	181_182insGACGACCA	8	1	Clone 5	2	190954	0.005236863328340857
181	181T>G	0	7	Clone 5	0	190954	0.036658043298386
181	181T>C	0	8	Clone 5	0	190954	0.041894906626726854
181	181_182delTA	2	1	Clone 5	2	190954	0.005236863328340857
181	181_182insC	1	14	Clone 8	1	153226	0.09136830564003498
181	181T>G	0	6	Clone 8	0	153226	0.039157845274300704
181	181_182insG	1	8	Clone 8	1	153226	0.052210460365734276
181	181T>C	0	12	Clone 8	0	153226	0.07831569054860141
181	181_182insA	1	2	Clone 8	1	153226	0.013052615091433569
181	181_182insGACGACAG	8	1	Clone 8	2	153226	0.0065263075457167846
181	181_182insCGCGACCAGC	10	1	Clone 8	1	153226	0.0065263075457167846
182	182_183insC	1	10	Clone 5	1	190720	0.05243288590604027
182	182_196delACGCCAAGAGCGGGC	15	22	Clone 5	0	190720	0.11535234899328858
182	182A>C	0	8	Clone 5	0	190720	0.04194630872483222
182	182_183insCGACAGAGGCGG	12	1	Clone 5	0	190720	0.005243288590604027
182	182_189delACGCCAAG	8	8	Clone 5	2	190720	0.04194630872483222
182	182_190delACGCCAAGA	9	5	Clone 5	0	190720	0.026216442953020135
182	182A>G	0	3	Clone 5	0	190720	0.015729865771812082
182	182_183insCGGCGGG	7	1	Clone 5	1	190720	0.005243288590604027
182	182_183insT	1	2	Clone 5	1	190720	0.010486577181208054
182	182A>T	0	1	Clone 5	0	190720	0.005243288590604027
182	182A>T	0	7	Clone 8	0	153036	0.045740871428944826
182	182_183insT	1	3	Clone 8	1	153036	0.019603230612404925
182	182_183insC	1	5	Clone 8	1	153036	0.03267205102067487
182	182A>G	0	8	Clone 8	0	153036	0.0522752816330798
182	182A>C	0	2	Clone 8	0	153036	0.01306882040826995
183	183C>T	0	4	Clone 5	0	190639	0.020982065579445968
183	183_184insG	1	49	Clone 5	1	190639	0.25703030334821314
183	183_185delCGC	3	9	Clone 5	0	190639	0.04720964755375343
183	183C>A	0	8	Clone 5	0	190639	0.041964131158891936
183	183delC	1	5	Clone 5	1	190639	0.02622758197430746
183	183_184insGGCGGCAGCG	10	1	Clone 5	1	190639	0.005245516394861492
183	183_184insGGCG	4	1	Clone 5	1	190639	0.005245516394861492
183	183_184insGCCA	4	3	Clone 5	1	190639	0.015736549184584475
183	183C>G	0	1	Clone 5	0	190639	0.005245516394861492
183	183_184insGACAGCAGGCG	11	1	Clone 5	2	190639	0.005245516394861492
183	183_184insCG	2	2	Clone 5	2	190639	0.010491032789722984
183	183_184insCACAGTAA	8	1	Clone 5	2	190639	0.005245516394861492
183	183_184insGAGACA	6	1	Clone 5	0	190639	0.005245516394861492
183	183_184insGACAGCAG	8	1	Clone 5	2	190639	0.005245516394861492
183	183_184insG	1	50	Clone 8	1	152930	0.3269469692015955
183	183delC	1	1	Clone 8	1	152930	0.00653893938403191
183	183_197delCGCCAAGAGCGGGCG	15	10	Clone 8	0	152930	0.0653893938403191
183	183C>T	0	4	Clone 8	0	152930	0.02615575753612764
183	183C>A	0	4	Clone 8	0	152930	0.02615575753612764
184	184_185insC	1	377	Clone 5	1	189776	1.9865525672371638
184	184_185insA	1	20	Clone 5	1	189776	0.10538740409746226
184	184_185insCC	2	12	Clone 5	2	189776	0.06323244245847737
184	184_185insT	1	7	Clone 5	1	189776	0.0368855914341118
184	184G>C	0	8	Clone 5	0	189776	0.04215496163898491
184	184G>A	0	6	Clone 5	0	189776	0.031616221229238683
184	184_189delGCCAAG	6	3	Clone 5	0	189776	0.015808110614619342
184	184G>T	0	2	Clone 5	0	189776	0.010538740409746228
184	184_185insTC	2	1	Clone 5	2	189776	0.005269370204873114
184	184_185insGC	2	1	Clone 5	2	189776	0.005269370204873114
184	184_185insCCC	3	1	Clone 5	0	189776	0.005269370204873114
184	184_185insC	1	370	Clone 8	1	152305	2.4293358720987492
184	184_185insA	1	26	Clone 8	1	152305	0.17071008830964185
184	184_185insCC	2	13	Clone 8	2	152305	0.08535504415482092
184	184_185insT	1	6	Clone 8	1	152305	0.0393946357637635
184	184G>A	0	4	Clone 8	0	152305	0.026263090509175666
184	184_188delGCCAA	5	1	Clone 8	2	152305	0.0065657726272939166
184	184G>C	0	7	Clone 8	0	152305	0.04596040839105742
184	184_185insTC	2	1	Clone 8	2	152305	0.0065657726272939166
184	184G>T	0	2	Clone 8	0	152305	0.013131545254587833
184	184_185insTA	2	1	Clone 8	2	152305	0.0065657726272939166
184	184_185insCCC	3	2	Clone 8	0	152305	0.013131545254587833
184	184_185insCCCCC	5	1	Clone 8	2	152305	0.0065657726272939166
185	185delC	1	31	Clone 5	1	190679	0.1625768962497181
185	185_187delCCA	3	219	Clone 5	0	190679	1.1485271057641375
185	185C>A	0	62	Clone 5	0	190679	0.3251537924994362
185	185C>G	0	66	Clone 5	0	190679	0.34613145653165794
185	185_186insCAG	3	64	Clone 5	0	190679	0.33564262451554705
185	185_190delCCAAGA	6	247	Clone 5	0	190679	1.2953707539896895
185	185_186insTCTAT	5	5	Clone 5	2	190679	0.026222080040277113
185	185C>T	0	9	Clone 5	0	190679	0.04719974407249881
185	185_202delCCAAGAGCGGGCGCGCCT	18	2	Clone 5	0	190679	0.010488832016110845
185	185_186insAGTAAG	6	1	Clone 5	0	190679	0.005244416008055423
185	185_186insCTCTTG	6	4	Clone 5	0	190679	0.02097766403222169
185	185_186insAGAGGCGGCGG	11	1	Clone 5	2	190679	0.005244416008055423
185	185_186insA	1	1	Clone 5	1	190679	0.005244416008055423
185	185_186insAG	2	2	Clone 5	2	190679	0.010488832016110845
185	185C>A	0	53	Clone 8	0	152937	0.3465479249625663
185	185C>G	0	43	Clone 8	0	152937	0.281161524026233
185	185_186insTCTAT	5	348	Clone 8	2	152937	2.2754467525843975
185	185_190delCCAAGA	6	53	Clone 8	0	152937	0.3465479249625663
185	185delC	1	49	Clone 8	1	152937	0.32039336458803297
185	185_187delCCA	3	87	Clone 8	0	152937	0.5688616881460994
185	185_186insCTCTTG	6	4	Clone 8	0	152937	0.026154560374533304
185	185_229delCCAAGAGCGGGCGCGCCTCTTGCAAGAAATGCAGCGAGAGCATCC	45	9	Clone 8	0	152937	0.05884776084269994
185	185_186insGAG	3	1	Clone 8	0	152937	0.006538640093633326
185	185_186insCCAAG	5	1	Clone 8	2	152937	0.006538640093633326
185	185_186insCAGAGCGGCGCGCTCTG	17	1	Clone 8	2	152937	0.006538640093633326
185	185_186insCAG	3	1	Clone 8	0	152937	0.006538640093633326
185	185_186insCTCTT	5	4	Clone 8	2	152937	0.026154560374533304
185	185_186insCAGAGCGCGCCTCTG	15	1	Clone 8	0	152937	0.006538640093633326
185	185_186delCC	2	1	Clone 8	2	152937	0.006538640093633326
185	185C>T	0	7	Clone 8	0	152937	0.045770480655433286
185	185_186insAAGCAGGCGG	10	1	Clone 8	1	152937	0.006538640093633326
185	185_186insCTCTTGAGAGGCGCG	15	1	Clone 8	0	152937	0.006538640093633326
185	185_202delCCAAGAGCGGGCGCGCCT	18	3	Clone 8	0	152937	0.01961592028089998
185	185_186insT	1	1	Clone 8	1	152937	0.006538640093633326
185	185_186insAGTA	4	1	Clone 8	1	152937	0.006538640093633326
185	185_186insTCTATCGAGCGGGCGCGCCCTCTTTG	26	1	Clone 8	2	152937	0.006538640093633326
185	185_186insAAGCGGCGG	9	1	Clone 8	0	152937	0.006538640093633326
185	185_186insCTCTTGAGAGGCGCGCCTCTTCGCTAAG	28	1	Clone 8	1	152937	0.006538640093633326
185	185_186insCTCTTGAGAGG	11	4	Clone 8	2	152937	0.026154560374533304
185	185_186insCTCTTGAAGAGGCG	14	1	Clone 8	2	152937	0.006538640093633326
185	185_186insAAGCAGG	7	1	Clone 8	1	152937	0.006538640093633326
185	185_186insAGCTGGCGG	9	1	Clone 8	0	152937	0.006538640093633326
186	186_187insAAT	3	160	Clone 5	0	186392	0.858405940169106
186	186_187delCA	2	10	Clone 5	2	186392	0.053650371260569124
186	186_188delCAA	3	64	Clone 5	0	186392	0.34336237606764236
186	186C>A	0	22	Clone 5	0	186392	0.11803081677325207
186	186_187insA	1	40	Clone 5	1	186392	0.2146014850422765
186	186_187insAGCA	4	1	Clone 5	1	186392	0.005365037126056912
186	186_187insCA	2	10	Clone 5	2	186392	0.053650371260569124
186	186_187insAA	2	4	Clone 5	2	186392	0.021460148504227648
186	186_187insCCA	3	2	Clone 5	0	186392	0.010730074252113824
186	186C>T	0	14	Clone 5	0	186392	0.07511051976479677
186	186_187insAGT	3	3	Clone 5	0	186392	0.016095111378170737
186	186_206delCAAGAGCGGGCGCGCCTCTTG	21	1	Clone 5	0	186392	0.005365037126056912
186	186_187insT	1	1	Clone 5	1	186392	0.005365037126056912
186	186_187insAGCGGCGGCGCCTCTGCAGTAATGCAAGCAAAGGCAGGCTCCAAGGCATCCCCAG	55	1	Clone 5	1	186392	0.005365037126056912
186	186_188delCAA	3	339	Clone 8	0	149545	2.266876191113043
186	186_187insTCTT	4	31	Clone 8	1	149545	0.20729546290414255
186	186_187insTCTTG	5	17	Clone 8	2	149545	0.11367815707646528
186	186C>A	0	20	Clone 8	0	149545	0.13373900832525326
186	186_187delCA	2	6	Clone 8	2	149545	0.04012170249757598
186	186_187insTCTTGAG	7	9	Clone 8	1	149545	0.06018255374636397
186	186_187insA	1	26	Clone 8	1	149545	0.17386071082282925
186	186_189delCAAG	4	21	Clone 8	1	149545	0.14042595874151592
186	186_206delCAAGAGCGGGCGCGCCTCTTG	21	26	Clone 8	0	149545	0.17386071082282925
186	186C>T	0	10	Clone 8	0	149545	0.06686950416262663
186	186_187insCAAGT	5	1	Clone 8	2	149545	0.006686950416262664
186	186_187insTCTA	4	2	Clone 8	1	149545	0.013373900832525328
186	186_187insTCTTGAGAGGCGCGCCTCTTCGCTAAGAAAAT	32	1	Clone 8	2	149545	0.006686950416262664
186	186_187insTCGATA	6	4	Clone 8	0	149545	0.026747801665050655
186	186_187insAGT	3	2	Clone 8	0	149545	0.013373900832525328
186	186_187insCA	2	7	Clone 8	2	149545	0.04680865291383864
186	186_187insTCTTTG	6	2	Clone 8	0	149545	0.013373900832525328
186	186C>G	0	1	Clone 8	0	149545	0.006686950416262664
186	186_187insCAA	3	1	Clone 8	0	149545	0.006686950416262664
187	187_188insG	1	7	Clone 5	1	190219	0.036799688779774894
187	187_189delAAG	3	1085	Clone 5	0	190219	5.703951760865108
187	187delA	1	560	Clone 5	1	190219	2.9439751023819913
187	187A>C	0	101	Clone 5	0	190219	0.5309669381081805
187	187A>T	0	164	Clone 5	0	190219	0.8621641371261546
187	187_188insGCAAG	5	1	Clone 5	2	190219	0.0052570983971106985
187	187A>G	0	17	Clone 5	0	190219	0.08937067275088188
187	187_193delAAGAGCG	7	9	Clone 5	1	190219	0.04731388557399629
187	187_188insGTACG	5	3	Clone 5	2	190219	0.015771295191332097
187	187_188delAA	2	10	Clone 5	2	190219	0.05257098397110699
187	187_188insGCCGGGCGCGCCCTCT	16	1	Clone 5	1	190219	0.0052570983971106985
187	187_188insGGC	3	2	Clone 5	0	190219	0.010514196794221397
187	187_188insT	1	1	Clone 5	1	190219	0.0052570983971106985
187	187_188insTAGC	4	1	Clone 5	1	190219	0.0052570983971106985
187	187_188insGCGGCGGCGCTCTGC	15	1	Clone 5	0	190219	0.0052570983971106985
187	187_188insGAGCGGCGC	9	1	Clone 5	0	190219	0.0052570983971106985
187	187_188insGT	2	1	Clone 5	2	190219	0.0052570983971106985
187	187_188insAGC	3	1	Clone 5	0	190219	0.0052570983971106985
187	187delA	1	339	Clone 8	1	152485	2.223169492081188
187	187_189delAAG	3	1632	Clone 8	0	152485	10.702692068072269
187	187A>C	0	97	Clone 8	0	152485	0.6361281437518445
187	187A>G	0	51	Clone 8	0	152485	0.3344591271272584
187	187_188delAA	2	363	Clone 8	2	152485	2.380562022494016
187	187A>T	0	20	Clone 8	0	152485	0.13116044201068958
187	187_193delAAGAGCG	7	2	Clone 8	1	152485	0.013116044201068957
187	187_188insG	1	11	Clone 8	1	152485	0.07213824310587927
187	187_188insGAGGCGCGCCTCTTCGCAAGTAAATGCAGC	30	1	Clone 8	0	152485	0.0065580221005344785
187	187_190delAAGA	4	1	Clone 8	1	152485	0.0065580221005344785
187	187_188insGAGGCGCGCCTCTGCAAGTAAATGC	25	1	Clone 8	1	152485	0.0065580221005344785
187	187_188insGAGG	4	1	Clone 8	1	152485	0.0065580221005344785
187	187_188insGCGGCGCGCCTCTGCAAGT	19	1	Clone 8	1	152485	0.0065580221005344785
187	187_188insGAGCGGCGCG	10	1	Clone 8	1	152485	0.0065580221005344785
187	187_188insGTACG	5	1	Clone 8	2	152485	0.0065580221005344785
187	187_188insT	1	1	Clone 8	1	152485	0.0065580221005344785
187	187_188insGCGGCGGCGCCTCTGC	16	1	Clone 8	1	152485	0.0065580221005344785
187	187_188insTCGT	4	1	Clone 8	1	152485	0.0065580221005344785
187	187_188insGT	2	1	Clone 8	2	152485	0.0065580221005344785
188	188A>G	0	133	Clone 5	0	186502	0.7131290817256651
188	188_189insTCGAGCGGGCGC	12	6	Clone 5	0	186502	0.03217123676957888
188	188_189insG	1	59	Clone 5	1	186502	0.316350494900859
188	188_189delAG	2	30	Clone 5	2	186502	0.16085618384789438
188	188_189insTCTATC	6	3	Clone 5	0	186502	0.01608561838478944
188	188A>C	0	167	Clone 5	0	186502	0.8954327567532788
188	188A>T	0	7	Clone 5	0	186502	0.03753310956450869
188	188_189insTATCGAGTC	9	30	Clone 5	0	186502	0.16085618384789438
188	188_189insGAG	3	63	Clone 5	0	186502	0.3377979860805782
188	188_191delAGAG	4	19	Clone 5	1	186502	0.10187558310366644
188	188_189insGCAGAC	6	5	Clone 5	0	186502	0.026809363974649066
188	188_189insGCAG	4	1	Clone 5	1	186502	0.005361872794929813
188	188_189insGCAGAGGGCC	10	1	Clone 5	1	186502	0.005361872794929813
188	188_189insAAG	3	2	Clone 5	0	186502	0.010723745589859626
188	188_193delAGAGCG	6	3	Clone 5	0	186502	0.01608561838478944
188	188_189insGCAGACG	7	1	Clone 5	1	186502	0.005361872794929813
188	188_192delAGAGC	5	1	Clone 5	2	186502	0.005361872794929813
188	188_189insG	1	39	Clone 8	1	149519	0.26083641543884056
188	188A>G	0	156	Clone 8	0	149519	1.0433456617553623
188	188_189insGCAGACG	7	1	Clone 8	1	149519	0.006688113216380527
188	188A>C	0	21	Clone 8	0	149519	0.14045037754399106
188	188_191delAGAG	4	147	Clone 8	1	149519	0.9831526428079375
188	188_192delAGAGC	5	23	Clone 8	2	149519	0.15382660397675213
188	188A>T	0	12	Clone 8	0	149519	0.08025735859656632
188	188_189insGGCAGAC	7	1	Clone 8	1	149519	0.006688113216380527
188	188_189insGCAGAC	6	1	Clone 8	0	149519	0.006688113216380527
188	188_189insTATC	4	1	Clone 8	1	149519	0.006688113216380527
188	188_189delAG	2	9	Clone 8	2	149519	0.060193018947424744
188	188_189insGCAGAGG	7	1	Clone 8	1	149519	0.006688113216380527
188	188_189insATC	3	7	Clone 8	0	149519	0.04681679251466369
188	188_189insTC	2	1	Clone 8	2	149519	0.006688113216380527
188	188_189insGAG	3	1	Clone 8	0	149519	0.006688113216380527
188	188_189insGCAGCGG	7	1	Clone 8	1	149519	0.006688113216380527
188	188_189insAAG	3	1	Clone 8	0	149519	0.006688113216380527
189	189_190insC	1	439	Clone 5	1	189607	2.3153153628294314
189	189G>A	0	83	Clone 5	0	189607	0.43774755151444833
189	189G>C	0	45	Clone 5	0	189607	0.23733300985723102
189	189_190insCA	2	6	Clone 5	2	189607	0.031644401314297466
189	189_193delGAGCG	5	77	Clone 5	2	189607	0.40610315020015086
189	189_190insCGTACGCCA	9	14	Clone 5	0	189607	0.07383693640002742
189	189_190insA	1	15	Clone 5	1	189607	0.07911100328574366
189	189delG	1	8	Clone 5	1	189607	0.042192535085729954
189	189_190insT	1	6	Clone 5	1	189607	0.031644401314297466
189	189G>T	0	6	Clone 5	0	189607	0.031644401314297466
189	189_190insCGTACGCC	8	1	Clone 5	2	189607	0.005274066885716244
189	189_190insGC	2	3	Clone 5	2	189607	0.015822200657148733
189	189_190insTA	2	3	Clone 5	2	189607	0.015822200657148733
189	189_190insGCGCGGCCTCTGCC	14	1	Clone 5	2	189607	0.005274066885716244
189	189_192delGAGC	4	1	Clone 5	1	189607	0.005274066885716244
189	189_190insCGTACGCCCA	10	1	Clone 5	1	189607	0.005274066885716244
189	189_190insC	1	373	Clone 8	1	151937	2.4549648867622764
189	189G>A	0	164	Clone 8	0	151937	1.079394749139446
189	189G>C	0	50	Clone 8	0	151937	0.3290837649815384
189	189G>T	0	187	Clone 8	0	151937	1.2307732810309535
189	189_190insGC	2	5	Clone 8	2	151937	0.03290837649815384
189	189_190insCA	2	5	Clone 8	2	151937	0.03290837649815384
189	189_190insAAATGCAGCGAGAGCATCCCC	21	1	Clone 8	0	151937	0.006581675299630768
189	189_190insA	1	34	Clone 8	1	151937	0.2237769601874461
189	189_203delGAGCGGGCGCGCCTC	15	11	Clone 8	0	151937	0.07239842829593846
189	189_190insAAATGC	6	1	Clone 8	0	151937	0.006581675299630768
189	189delG	1	1	Clone 8	1	151937	0.006581675299630768
189	189_190insT	1	2	Clone 8	1	151937	0.013163350599261535
189	189_190insGCGGCGGCGCCTCTCGCATT	20	1	Clone 8	2	151937	0.006581675299630768
190	190A>G	0	77	Clone 5	0	189140	0.4071058475203553
190	190_191insG	1	148	Clone 5	1	189140	0.7824891614676959
190	190A>C	0	121	Clone 5	0	189140	0.6397377603891298
190	190_191insC	1	8	Clone 5	1	189140	0.042296711430686265
190	190_191insAG	2	13	Clone 5	2	189140	0.06873215607486519
190	190_192delAGC	3	5	Clone 5	0	189140	0.026435444644178914
190	190_191insCG	2	1	Clone 5	2	189140	0.005287088928835783
190	190_191insGCG	3	1	Clone 5	0	189140	0.005287088928835783
190	190A>T	0	1	Clone 5	0	189140	0.005287088928835783
190	190_191insAGGCG	5	1	Clone 5	2	189140	0.005287088928835783
190	190_191insAGAG	4	1	Clone 5	1	189140	0.005287088928835783
190	190delA	1	1	Clone 5	1	189140	0.005287088928835783
190	190_191insATAATGTCAGAGTTTACCACTAAAGGGATTTTTTTTGGGACACTGTT	47	1	Clone 5	2	189140	0.005287088928835783
190	190A>T	0	38	Clone 8	0	151487	0.25084660729963626
190	190A>G	0	112	Clone 8	0	151487	0.7393373688831385
190	190_191insG	1	99	Clone 8	1	151487	0.6535214242806313
190	190A>C	0	121	Clone 8	0	151487	0.798748407454105
190	190_191insCAGCG	5	1	Clone 8	2	151487	0.006601226507885165
190	190_191insAG	2	11	Clone 8	2	151487	0.07261349158673681
190	190_192delAGC	3	29	Clone 8	0	151487	0.1914355687286698
190	190delA	1	11	Clone 8	1	151487	0.07261349158673681
190	190_191insAAT	3	5	Clone 8	0	151487	0.033006132539425824
190	190_191insAGACGG	6	1	Clone 8	0	151487	0.006601226507885165
190	190_208delAGCGGGCGCGCCTCTTGCA	19	4	Clone 8	1	151487	0.02640490603154066
190	190_191insGGC	3	17	Clone 8	0	151487	0.11222085063404781
190	190_191insCGCCC	5	1	Clone 8	2	151487	0.006601226507885165
190	190_191insAGGCGGC	7	1	Clone 8	1	151487	0.006601226507885165
190	190_191insCAG	3	1	Clone 8	0	151487	0.006601226507885165
190	190_191insC	1	1	Clone 8	1	151487	0.006601226507885165
191	191G>A	0	135	Clone 5	0	188368	0.7166822390214899
191	191_193delGCG	3	19	Clone 5	0	188368	0.10086638919561709
191	191_192insC	1	56	Clone 5	1	188368	0.29729041026076614
191	191_192insGGCGGCGCCT	10	1	Clone 5	1	188368	0.00530875732608511
191	191_192insGC	2	5	Clone 5	2	188368	0.02654378663042555
191	191_192insT	1	5	Clone 5	1	188368	0.02654378663042555
191	191G>C	0	46	Clone 5	0	188368	0.24420283699991505
191	191_192insACGGGCGGCTAC	12	1	Clone 5	0	188368	0.00530875732608511
191	191_192insA	1	10	Clone 5	1	188368	0.0530875732608511
191	191_192insGGC	3	1	Clone 5	0	188368	0.00530875732608511
191	191_192insGCGGCGCTCT	10	1	Clone 5	1	188368	0.00530875732608511
191	191G>T	0	1	Clone 5	0	188368	0.00530875732608511
191	191G>A	0	281	Clone 8	0	150820	1.8631481235910357
191	191_193delGCG	3	1168	Clone 8	0	150820	7.744330990584803
191	191G>C	0	8	Clone 8	0	150820	0.05304336294921098
191	191_192insC	1	58	Clone 8	1	150820	0.3845643813817796
191	191_194delGCGG	4	24	Clone 8	1	150820	0.15913008884763294
191	191_210delGCGGGCGCGCCTCTTGCAAG	20	2	Clone 8	2	150820	0.013260840737302744
191	191_195delGCGGG	5	6	Clone 8	2	150820	0.039782522211908235
191	191_192insA	1	11	Clone 8	1	150820	0.0729346240551651
191	191_201delGCGGGCGCGCC	11	1	Clone 8	2	150820	0.006630420368651372
191	191_202delGCGGGCGCGCCT	12	17	Clone 8	0	150820	0.11271714626707333
191	191_192insGC	2	3	Clone 8	2	150820	0.019891261105954117
191	191_192insT	1	2	Clone 8	1	150820	0.013260840737302744
191	191_192insACGGGCGA	8	1	Clone 8	2	150820	0.006630420368651372
191	191_192insGCGGCGCCTCGT	12	1	Clone 8	0	150820	0.006630420368651372
191	191_192insGCGCGCCTCTGCAAGAATGCAGCAGACGAGCTCCCGAAGGAATCCCCA	48	1	Clone 8	0	150820	0.006630420368651372
191	191_192insGCGCGAC	7	1	Clone 8	1	150820	0.006630420368651372
191	191_192insGCGGCGCCTCTT	12	1	Clone 8	0	150820	0.006630420368651372
191	191_192insGCGCGCT	7	1	Clone 8	1	150820	0.006630420368651372
192	192C>A	0	25	Clone 5	0	188657	0.1325156235920215
192	192C>G	0	320	Clone 5	0	188657	1.6961999819778752
192	192C>T	0	5	Clone 5	0	188657	0.0265031247184043
192	192_193insG	1	30	Clone 5	1	188657	0.1590187483104258
192	192delC	1	4	Clone 5	1	188657	0.02120249977472344
192	192C>G	0	482	Clone 8	0	151051	3.190975233530397
192	192C>A	0	40	Clone 8	0	151051	0.264811222699618
192	192C>T	0	5	Clone 8	0	151051	0.03310140283745225
192	192delC	1	2	Clone 8	1	151051	0.013240561134980901
192	192_193insG	1	18	Clone 8	1	151051	0.11916505021482811
192	192_201delCGGGCGCGCC	10	1	Clone 8	1	151051	0.0066202805674904506
193	193delG	1	8283	Clone 5	1	188588	43.9211402634314
193	193G>C	0	325	Clone 5	0	188588	1.723333404034191
193	193_194insGGC	3	1	Clone 5	0	188588	0.005302564320105203
193	193G>A	0	19	Clone 5	0	188588	0.10074872208199885
193	193_194insGC	2	2	Clone 5	2	188588	0.010605128640210406
193	193_194insCGA	3	1	Clone 5	0	188588	0.005302564320105203
193	193_194insC	1	1	Clone 5	1	188588	0.005302564320105203
193	193G>T	0	3	Clone 5	0	188588	0.01590769296031561
193	193delG	1	5735	Clone 8	1	150998	37.98063550510603
193	193G>C	0	389	Clone 8	0	150998	2.5761930621597635
193	193_194insA	1	8	Clone 8	1	150998	0.05298083418323422
193	193_194insT	1	2	Clone 8	1	150998	0.013245208545808554
193	193G>A	0	138	Clone 8	0	150998	0.9139193896607902
193	193G>T	0	7	Clone 8	0	150998	0.04635822991032994
193	193_195delGGG	3	5	Clone 8	0	150998	0.033113021364521385
193	193_194insCGA	3	1	Clone 8	0	150998	0.006622604272904277
194	194G>C	0	11	Clone 5	0	188146	0.058465234445590125
194	194_195insCGCGCCCTCATTA	13	1	Clone 5	1	188146	0.005315021313235466
194	194_195insC	1	14	Clone 5	1	188146	0.07441029838529653
194	194G>A	0	7	Clone 5	0	188146	0.037205149192648265
194	194_195insCGCGCCCTCATA	12	1	Clone 5	0	188146	0.005315021313235466
194	194_195insA	1	4	Clone 5	1	188146	0.021260085252941863
194	194_195insGGC	3	3	Clone 5	0	188146	0.0159450639397064
194	194_195insCGCA	4	1	Clone 5	1	188146	0.005315021313235466
194	194_195insCGA	3	1	Clone 5	0	188146	0.005315021313235466
194	194_195insCGCGCCCTTCATAGCAA	17	1	Clone 5	2	188146	0.005315021313235466
194	194G>C	0	66	Clone 8	0	150697	0.4379649229911677
194	194G>A	0	27	Clone 8	0	150697	0.1791674684963868
194	194_196delGGC	3	20	Clone 8	0	150697	0.13271664333065689
194	194_195insC	1	8	Clone 8	1	150697	0.053086657332262754
194	194G>T	0	2	Clone 8	0	150697	0.013271664333065689
194	194_195insCGCTCTC	7	3	Clone 8	1	150697	0.019907496499598533
194	194_195insCGCCTCTCGCAGTAT	15	1	Clone 8	0	150697	0.006635832166532844
194	194_195insCGCGCCCTCATTAGCAA	17	1	Clone 8	2	150697	0.006635832166532844
194	194_195insCGCGCCCTCATTA	13	2	Clone 8	1	150697	0.013271664333065689
194	194_195insCGA	3	1	Clone 8	0	150697	0.006635832166532844
195	195G>C	0	645	Clone 5	0	117216	5.502661752661752
195	195_196delGC	2	3	Clone 5	2	117216	0.025593775593775594
195	195_196insC	1	38	Clone 5	1	117216	0.3241878241878242
195	195G>A	0	12	Clone 5	0	117216	0.10237510237510238
195	195_196insCGA	3	1	Clone 5	0	117216	0.008531258531258532
195	195_196insT	1	11	Clone 5	1	117216	0.09384384384384384
195	195_196insTC	2	1	Clone 5	2	117216	0.008531258531258532
195	195G>T	0	3	Clone 5	0	117216	0.025593775593775594
195	195_196insGCGC	4	1	Clone 5	1	117216	0.008531258531258532
195	195G>C	0	470	Clone 8	0	93442	5.029858093790801
195	195_196insC	1	38	Clone 8	1	93442	0.406669377795852
195	195_196insCCGC	4	1	Clone 8	1	93442	0.010701825731469789
195	195G>A	0	3	Clone 8	0	93442	0.032105477194409364
195	195_196delGC	2	19	Clone 8	2	93442	0.203334688897926
195	195G>T	0	5	Clone 8	0	93442	0.05350912865734894
195	195_196insT	1	7	Clone 8	1	93442	0.07491278012028853
195	195_209delGCGCGCCTCTTGCAA	15	8	Clone 8	0	93442	0.08561460585175831
195	195_196insA	1	1	Clone 8	1	93442	0.010701825731469789
195	195_196insGCGC	4	1	Clone 8	1	93442	0.010701825731469789
196	196_197insG	1	213	Clone 5	1	186800	1.140256959314775
196	196C>G	0	635	Clone 5	0	186800	3.3993576017130622
196	196C>T	0	26	Clone 5	0	186800	0.139186295503212
196	196delC	1	3	Clone 5	1	186800	0.016059957173447537
196	196_197insGACGCCTACTTG	12	1	Clone 5	0	186800	0.0053533190578158455
196	196_197insT	1	3	Clone 5	1	186800	0.016059957173447537
196	196C>A	0	11	Clone 5	0	186800	0.058886509635974305
196	196_197insCG	2	1	Clone 5	2	186800	0.0053533190578158455
196	196_197insGA	2	1	Clone 5	2	186800	0.0053533190578158455
196	196_197insG	1	190	Clone 8	1	149566	1.2703421900699357
196	196C>G	0	431	Clone 8	0	149566	2.8816709680007486
196	196_197insCG	2	1	Clone 8	2	149566	0.006686011526683872
196	196_211delCGCGCCTCTTGCAAGA	16	1	Clone 8	1	149566	0.006686011526683872
196	196C>A	0	16	Clone 8	0	149566	0.10697618442694196
196	196C>T	0	14	Clone 8	0	149566	0.0936041613735742
196	196delC	1	1	Clone 8	1	149566	0.006686011526683872
196	196_197insA	1	1	Clone 8	1	149566	0.006686011526683872
196	196_197insT	1	5	Clone 8	1	149566	0.03343005763341936
196	196_197insGACT	4	1	Clone 8	1	149566	0.006686011526683872
196	196_197insCTCTTGCAGTAATGCAA	17	1	Clone 8	2	149566	0.006686011526683872
196	196_197insCTCT	4	1	Clone 8	1	149566	0.006686011526683872
197	197G>T	0	4	Clone 5	0	186809	0.021412244592069977
197	197G>C	0	135	Clone 5	0	186809	0.7226632549823616
197	197_198insC	1	189	Clone 5	1	186809	1.0117285569753063
197	197_198insA	1	50	Clone 5	1	186809	0.2676530574008747
197	197G>A	0	23	Clone 5	0	186809	0.12312040640440236
197	197_198insGC	2	5	Clone 5	2	186809	0.02676530574008747
197	197_199delGCG	3	1	Clone 5	0	186809	0.005353061148017494
197	197_198insACGAC	5	1	Clone 5	2	186809	0.005353061148017494
197	197_198insAC	2	2	Clone 5	2	186809	0.010706122296034988
197	197_198insCGA	3	1	Clone 5	0	186809	0.005353061148017494
197	197_198insACGA	4	1	Clone 5	1	186809	0.005353061148017494
197	197_198insCTGT	4	1	Clone 5	1	186809	0.005353061148017494
197	197_198insACGACCTACT	10	1	Clone 5	1	186809	0.005353061148017494
197	197G>C	0	123	Clone 8	0	149529	0.8225829103384628
197	197G>A	0	28	Clone 8	0	149529	0.18725464625591023
197	197_198insC	1	159	Clone 8	1	149529	1.0633388840960616
197	197_198insA	1	35	Clone 8	1	149529	0.23406830781988777
197	197_199delGCG	3	7	Clone 8	0	149529	0.04681366156397756
197	197_198insCT	2	2	Clone 8	2	149529	0.013375331875422159
197	197G>T	0	8	Clone 8	0	149529	0.053501327501688636
197	197_198insGC	2	3	Clone 8	2	149529	0.020062997813133237
197	197_198insCCC	3	1	Clone 8	0	149529	0.0066876659377110795
197	197_198insAC	2	1	Clone 8	2	149529	0.0066876659377110795
198	198_199insCG	2	37	Clone 5	2	183956	0.20113505403466045
198	198C>G	0	180	Clone 5	0	183956	0.9784948574659158
198	198C>T	0	15	Clone 5	0	183956	0.08154123812215965
198	198_199insAG	2	1	Clone 5	2	183956	0.00543608254147731
198	198_199insT	1	12	Clone 5	1	183956	0.06523299049772771
198	198C>A	0	11	Clone 5	0	183956	0.05979690795625041
198	198_199insG	1	8	Clone 5	1	183956	0.04348866033181848
198	198_199insA	1	3	Clone 5	1	183956	0.016308247624431928
198	198_199insTCTCT	5	1	Clone 5	2	183956	0.00543608254147731
198	198_199insTCTCTCATA	9	1	Clone 5	0	183956	0.00543608254147731
198	198C>G	0	141	Clone 8	0	147617	0.9551745395178062
198	198_199insG	1	5	Clone 8	1	147617	0.03387143757155341
198	198_199insCG	2	29	Clone 8	2	147617	0.1964543379150098
198	198_199insA	1	4	Clone 8	1	147617	0.02709715005724273
198	198C>T	0	20	Clone 8	0	147617	0.13548575028621365
198	198_199insCT	2	1	Clone 8	2	147617	0.006774287514310682
198	198_199insT	1	9	Clone 8	1	147617	0.060968587628796145
198	198_199insTG	2	1	Clone 8	2	147617	0.006774287514310682
198	198_199insCTCTGCCA	8	1	Clone 8	2	147617	0.006774287514310682
198	198C>A	0	5	Clone 8	0	147617	0.03387143757155341
198	198_200delCGC	3	1	Clone 8	0	147617	0.006774287514310682
199	199_200insC	1	5577	Clone 5	1	181994	30.643867380243304
199	199G>C	0	200	Clone 5	0	181994	1.0989373276042067
199	199_200insGC	2	19	Clone 5	2	181994	0.10439904612239964
199	199G>A	0	29	Clone 5	0	181994	0.15934591250261
199	199_200insCC	2	10	Clone 5	2	181994	0.05494686638021034
199	199_200insCGC	3	1	Clone 5	0	181994	0.005494686638021034
199	199G>T	0	25	Clone 5	0	181994	0.13736716595052584
199	199_200insA	1	16	Clone 5	1	181994	0.08791498620833654
199	199_200insT	1	3	Clone 5	1	181994	0.016484059914063102
199	199delG	1	1	Clone 5	1	181994	0.005494686638021034
199	199_200insCCCCCCC	7	1	Clone 5	1	181994	0.005494686638021034
199	199_200insGCCCC	5	1	Clone 5	2	181994	0.005494686638021034
199	199_200insCCCCC	5	1	Clone 5	2	181994	0.005494686638021034
199	199_200insCCCCCC	6	1	Clone 5	0	181994	0.005494686638021034
199	199_200insGCCC	4	1	Clone 5	1	181994	0.005494686638021034
199	199G>C	0	189	Clone 8	0	146107	1.29357251877049
199	199_200insC	1	3919	Clone 8	1	146107	26.82280794212461
199	199_200insGC	2	32	Clone 8	2	146107	0.21901756931563854
199	199delG	1	4	Clone 8	1	146107	0.027377196164454817
199	199_200insGCC	3	1	Clone 8	0	146107	0.006844299041113704
199	199G>A	0	15	Clone 8	0	146107	0.10266448561670556
199	199_200insT	1	9	Clone 8	1	146107	0.06159869137002334
199	199_200insA	1	16	Clone 8	1	146107	0.10950878465781927
199	199_200insGT	2	1	Clone 8	2	146107	0.006844299041113704
199	199_200insCC	2	3	Clone 8	2	146107	0.020532897123341113
199	199G>T	0	9	Clone 8	0	146107	0.06159869137002334
199	199_200insGA	2	2	Clone 8	2	146107	0.013688598082227409
199	199_200insTC	2	1	Clone 8	2	146107	0.006844299041113704
199	199_200insCCCC	4	2	Clone 8	1	146107	0.013688598082227409
200	200delC	1	45	Clone 5	1	185340	0.24279702168986728
200	200C>G	0	37	Clone 5	0	185340	0.19963310672277976
200	200C>T	0	27	Clone 5	0	185340	0.14567821301392037
200	200_201insCCTCTTTG	8	1	Clone 5	2	185340	0.005395489370885939
200	200C>A	0	20	Clone 5	0	185340	0.10790978741771878
200	200_201insCATA	4	4	Clone 5	1	185340	0.021581957483543756
200	200_201insCCT	3	4	Clone 5	0	185340	0.021581957483543756
200	200delC	1	43	Clone 8	1	148488	0.2895856904261624
200	200C>G	0	31	Clone 8	0	148488	0.20877107914444265
200	200C>T	0	32	Clone 8	0	148488	0.21550563008458595
200	200_201insTCTT	4	10	Clone 8	1	148488	0.0673455094014331
200	200_201insT	1	3	Clone 8	1	148488	0.020203652820429935
200	200C>A	0	13	Clone 8	0	148488	0.08754916222186304
200	200_201insCTCGCGAGAGCATCCCCCAAGGACATCG	28	1	Clone 8	1	148488	0.006734550940143311
200	200_201insCCT	3	1	Clone 8	0	148488	0.006734550940143311
201	201C>T	0	24	Clone 5	0	146990	0.16327641336145315
201	201_202insG	1	2	Clone 5	1	146990	0.013606367780121097
201	201_202insAT	2	20	Clone 5	2	146990	0.13606367780121098
201	201_202insCT	2	4	Clone 5	2	146990	0.027212735560242195
201	201_202insCTTCAT	6	1	Clone 5	0	146990	0.006803183890060549
201	201_202insA	1	21	Clone 5	1	146990	0.14286686169127152
201	201_202insCCCCCCCTATT	11	1	Clone 5	2	146990	0.006803183890060549
201	201_202insT	1	2	Clone 5	1	146990	0.013606367780121097
201	201_202insTTCATAG	7	1	Clone 5	1	146990	0.006803183890060549
201	201C>G	0	4	Clone 5	0	146990	0.027212735560242195
201	201_202insCTCAT	5	3	Clone 5	2	146990	0.020409551670181644
201	201C>A	0	3	Clone 5	0	146990	0.020409551670181644
201	201_204delCTCT	4	2	Clone 5	1	146990	0.013606367780121097
201	201C>T	0	23	Clone 8	0	120882	0.1902681954302543
201	201_202insG	1	5	Clone 8	1	120882	0.04136265118049007
201	201_202insCT	2	6	Clone 8	2	120882	0.04963518141658808
201	201_202insT	1	4	Clone 8	1	120882	0.03309012094439205
201	201_202insA	1	11	Clone 8	1	120882	0.09099783259707814
201	201_202insAT	2	8	Clone 8	2	120882	0.0661802418887841
201	201C>G	0	6	Clone 8	0	120882	0.04963518141658808
201	201_202insCTCAT	5	2	Clone 8	2	120882	0.016545060472196026
201	201_202delCT	2	2	Clone 8	2	120882	0.016545060472196026
201	201C>A	0	1	Clone 8	0	120882	0.008272530236098013
201	201_204delCTCT	4	1	Clone 8	1	120882	0.008272530236098013
202	202_203insC	1	249	Clone 5	1	183420	1.3575400719659798
202	202T>C	0	119	Clone 5	0	183420	0.6487842111002071
202	202T>A	0	29	Clone 5	0	183420	0.15810707665467233
202	202_203insTC	2	21	Clone 5	2	183420	0.1144913313706248
202	202_203insA	1	77	Clone 5	1	183420	0.4198015483589576
202	202_203insTA	2	16	Clone 5	2	183420	0.08723149056809508
202	202T>G	0	2	Clone 5	0	183420	0.010903936321011885
202	202_203insG	1	8	Clone 5	1	183420	0.04361574528404754
202	202_203insAC	2	2	Clone 5	2	183420	0.010903936321011885
202	202_203insTCA	3	1	Clone 5	0	183420	0.0054519681605059425
202	202_203insC	1	177	Clone 8	1	147278	1.2018088241285187
202	202T>C	0	117	Clone 8	0	147278	0.7944160023900378
202	202T>G	0	2	Clone 8	0	147278	0.013579760724616032
202	202_203insA	1	53	Clone 8	1	147278	0.3598636592023249
202	202_203insTC	2	13	Clone 8	2	147278	0.08826844471000421
202	202T>A	0	16	Clone 8	0	147278	0.10863808579692825
202	202_203insG	1	1	Clone 8	1	147278	0.006789880362308016
202	202_203insTA	2	8	Clone 8	2	147278	0.05431904289846413
202	202_203insTCA	3	1	Clone 8	0	147278	0.006789880362308016
202	202_203insAC	2	1	Clone 8	2	147278	0.006789880362308016
202	202delT	1	1	Clone 8	1	147278	0.006789880362308016
203	203C>T	0	74	Clone 5	0	183074	0.4042081344155915
203	203_204insT	1	194	Clone 5	1	183074	1.0596807848192533
203	203_204insCT	2	27	Clone 5	2	183074	0.14748134634082394
203	203_204insG	1	4	Clone 5	1	183074	0.02184908834678873
203	203_204insAT	2	7	Clone 5	2	183074	0.038235904606880276
203	203_204insTCT	3	3	Clone 5	0	183074	0.016386816260091547
203	203C>A	0	14	Clone 5	0	183074	0.07647180921376055
203	203_204insCA	2	3	Clone 5	2	183074	0.016386816260091547
203	203C>G	0	2	Clone 5	0	183074	0.010924544173394364
203	203_204insA	1	7	Clone 5	1	183074	0.038235904606880276
203	203_204insCATAG	5	1	Clone 5	2	183074	0.005462272086697182
203	203_204insACT	3	2	Clone 5	0	183074	0.010924544173394364
203	203_204insATTAG	5	1	Clone 5	2	183074	0.005462272086697182
203	203_204insCCTCT	5	1	Clone 5	2	183074	0.005462272086697182
203	203_204insCTT	3	1	Clone 5	0	183074	0.005462272086697182
203	203_204insCTCT	4	1	Clone 5	1	183074	0.005462272086697182
203	203_204insTCT	3	4	Clone 8	0	147221	0.027170036883325067
203	203_204insT	1	105	Clone 8	1	147221	0.713213468187283
203	203_204insCT	2	34	Clone 8	2	147221	0.23094531350826308
203	203C>T	0	78	Clone 8	0	147221	0.5298157192248388
203	203_204insA	1	4	Clone 8	1	147221	0.027170036883325067
203	203delC	1	1	Clone 8	1	147221	0.006792509220831267
203	203C>A	0	28	Clone 8	0	147221	0.19019025818327548
203	203_204insAT	2	4	Clone 8	2	147221	0.027170036883325067
203	203_204insCAT	3	5	Clone 8	0	147221	0.03396254610415634
203	203_204insACT	3	2	Clone 8	0	147221	0.013585018441662534
203	203_204insG	1	3	Clone 8	1	147221	0.020377527662493802
203	203_204insCA	2	1	Clone 8	2	147221	0.006792509220831267
203	203C>G	0	3	Clone 8	0	147221	0.020377527662493802
203	203_204insATT	3	1	Clone 8	0	147221	0.006792509220831267
203	203_204insCCTCT	5	1	Clone 8	2	147221	0.006792509220831267
203	203_204insCCCCTAT	7	1	Clone 8	1	147221	0.006792509220831267
204	204delT	1	26	Clone 5	1	187033	0.1390129014665861
204	204T>C	0	63	Clone 5	0	187033	0.33683895355365095
204	204T>A	0	28	Clone 5	0	187033	0.14970620157940043
204	204T>G	0	2	Clone 5	0	187033	0.010693300112814316
204	204_205insTCG	3	1	Clone 5	0	187033	0.005346650056407158
204	204delT	1	21	Clone 8	1	149837	0.1401522988313968
204	204_205insTC	2	1	Clone 8	2	149837	0.006673918991971275
204	204T>C	0	34	Clone 8	0	149837	0.22691324572702337
204	204T>A	0	47	Clone 8	0	149837	0.31367419262264995
204	204T>G	0	5	Clone 8	0	149837	0.03336959495985638
204	204_217delTTGCAAGAAATGCA	14	14	Clone 8	2	149837	0.09343486588759786
204	204_205insCGCAGTAA	8	1	Clone 8	2	149837	0.006673918991971275
204	204_205insTGCAGTAA	8	1	Clone 8	2	149837	0.006673918991971275
204	204_205insTCGCCAAG	8	1	Clone 8	2	149837	0.006673918991971275
204	204_205insTCGCAAGTAAA	11	3	Clone 8	2	149837	0.020021756975913827
204	204_205insGTCACACATGGGCAACGAAACCTCTGTGTGTCCTCGCCCCTGGGGCTCACCTGCTGCAGGCCCCATTCATCACCCGAGAG	80	1	Clone 8	2	149837	0.006673918991971275
204	204_205insTCGCCAAGTAAA	12	2	Clone 8	0	149837	0.01334783798394255
205	205T>G	0	13	Clone 5	0	177082	0.0734123174574491
205	205_206insTG	2	4	Clone 5	2	177082	0.022588405371522798
205	205_206insA	1	165	Clone 5	1	177082	0.9317717215753154
205	205_206insG	1	8	Clone 5	1	177082	0.045176810743045595
205	205T>A	0	12	Clone 5	0	177082	0.06776521611456839
205	205_206insC	1	17	Clone 5	1	177082	0.09600072282897189
205	205_206insAG	2	5	Clone 5	2	177082	0.028235506714403495
205	205T>C	0	8	Clone 5	0	177082	0.045176810743045595
205	205_206insCG	2	2	Clone 5	2	177082	0.011294202685761399
205	205_206insGAAC	4	1	Clone 5	1	177082	0.005647101342880699
205	205_206insC	1	147	Clone 8	1	143013	1.0278785844643494
205	205_206insA	1	114	Clone 8	1	143013	0.7971303308090872
205	205T>G	0	11	Clone 8	0	143013	0.07691608455175404
205	205_206insGTA	3	1	Clone 8	0	143013	0.00699237132288673
205	205_206insG	1	5	Clone 8	1	143013	0.034961856614433656
205	205T>C	0	21	Clone 8	0	143013	0.14683979778062134
205	205T>A	0	15	Clone 8	0	143013	0.10488556984330095
205	205_206insCG	2	2	Clone 8	2	143013	0.01398474264577346
205	205_206insCA	2	1	Clone 8	2	143013	0.00699237132288673
205	205_239delTGCAAGAAATGCAGCGAGAGCATCCCCAAGGACTC	35	2	Clone 8	2	143013	0.01398474264577346
205	205_206delTG	2	1	Clone 8	2	143013	0.00699237132288673
205	205_206insGAC	3	1	Clone 8	0	143013	0.00699237132288673
205	205_206insAG	2	2	Clone 8	2	143013	0.01398474264577346
206	206_207insT	1	483	Clone 5	1	185489	2.603927995730205
206	206G>T	0	45	Clone 5	0	185489	0.24260198717983278
206	206_207insC	1	21	Clone 5	1	185489	0.11321426068392196
206	206G>A	0	26	Clone 5	0	185489	0.1401700370372367
206	206_207insGT	2	15	Clone 5	2	185489	0.08086732905994426
206	206delG	1	4	Clone 5	1	185489	0.0215646210826518
206	206_207insA	1	24	Clone 5	1	185489	0.12938772649591082
206	206G>C	0	1	Clone 5	0	185489	0.00539115527066295
206	206_207insTA	2	1	Clone 5	2	185489	0.00539115527066295
206	206_207insT	1	380	Clone 8	1	148934	2.551465749929499
206	206G>C	0	9	Clone 8	0	148934	0.06042945197201445
206	206_207insA	1	20	Clone 8	1	148934	0.134287671048921
206	206G>T	0	44	Clone 8	0	148934	0.2954328763076262
206	206_207insGC	2	4	Clone 8	2	148934	0.0268575342097842
206	206_207insC	1	18	Clone 8	1	148934	0.1208589039440289
206	206_207insGT	2	12	Clone 8	2	148934	0.0805726026293526
206	206_207insTA	2	1	Clone 8	2	148934	0.00671438355244605
206	206delG	1	3	Clone 8	1	148934	0.02014315065733815
206	206G>A	0	3	Clone 8	0	148934	0.02014315065733815
207	207C>T	0	10	Clone 5	0	185464	0.05391881982487167
207	207C>A	0	12	Clone 5	0	185464	0.064702583789846
207	207_208insA	1	5	Clone 5	1	185464	0.026959409912435835
207	207_208insCA	2	2	Clone 5	2	185464	0.010783763964974335
207	207C>G	0	5	Clone 5	0	185464	0.026959409912435835
207	207_208insG	1	2	Clone 5	1	185464	0.010783763964974335
207	207_208insAGAA	4	1	Clone 5	1	185464	0.005391881982487167
207	207C>G	0	6	Clone 8	0	148971	0.040276295386350365
207	207C>A	0	12	Clone 8	0	148971	0.08055259077270073
207	207_208insT	1	4	Clone 8	1	148971	0.02685086359090024
207	207_208insA	1	4	Clone 8	1	148971	0.02685086359090024
207	207C>T	0	16	Clone 8	0	148971	0.10740345436360096
207	207delC	1	1	Clone 8	1	148971	0.00671271589772506
207	207C>C	0	1	Clone 8	0	148971	0.00671271589772506
207	207_208insG	1	2	Clone 8	1	148971	0.01342543179545012
207	207_208delCA	2	2	Clone 8	2	148971	0.01342543179545012
208	208delA	1	14	Clone 5	1	188507	0.07426779907377445
208	208A>C	0	14	Clone 5	0	188507	0.07426779907377445
208	208A>G	0	5	Clone 5	0	188507	0.026524213954919447
208	208_209insGAATGCAAGCAGAGCTCCCAAGGATCCC	28	1	Clone 5	1	188507	0.005304842790983889
208	208A>C	0	17	Clone 8	0	150954	0.11261708864952237
208	208delA	1	16	Clone 8	1	150954	0.10599255402307987
208	208A>T	0	3	Clone 8	0	150954	0.019873603879327476
208	208A>G	0	5	Clone 8	0	150954	0.03312267313221246
208	208_209insG	1	1	Clone 8	1	150954	0.006624534626442492
208	208_209insGAATGCAAGCAGAGAGCTCCCC	22	1	Clone 8	1	150954	0.006624534626442492
209	209_210delAG	2	13	Clone 5	2	187597	0.06929748343523617
209	209_210insG	1	9	Clone 5	1	187597	0.047975180839778885
209	209A>G	0	11	Clone 5	0	187597	0.05863633213750753
209	209A>T	0	5	Clone 5	0	187597	0.026652878244321606
209	209A>C	0	2	Clone 5	0	187597	0.010661151297728641
209	209_210insAG	2	1	Clone 5	2	187597	0.0053305756488643205
209	209_210delAG	2	6	Clone 8	2	150148	0.03996057223539441
209	209A>G	0	11	Clone 8	0	150148	0.07326104909822309
209	209_210insG	1	10	Clone 8	1	150148	0.06660095372565736
209	209A>C	0	1	Clone 8	0	150148	0.006660095372565735
209	209A>T	0	3	Clone 8	0	150148	0.019980286117697206
210	210_211insA	1	734	Clone 5	1	188038	3.903466320637318
210	210G>A	0	28	Clone 5	0	188038	0.1489060721769004
210	210delG	1	4	Clone 5	1	188038	0.02127229602527149
210	210_211insAA	2	1	Clone 5	2	188038	0.005318074006317872
210	210_211insGA	2	8	Clone 5	2	188038	0.04254459205054298
210	210_211insGGA	3	1	Clone 5	0	188038	0.005318074006317872
210	210_211insT	1	1	Clone 5	1	188038	0.005318074006317872
210	210G>T	0	1	Clone 5	0	188038	0.005318074006317872
210	210G>C	0	1	Clone 5	0	188038	0.005318074006317872
210	210G>A	0	29	Clone 8	0	150646	0.19250428156074506
210	210_211insT	1	253	Clone 8	1	150646	1.679433904650638
210	210_211insA	1	433	Clone 8	1	150646	2.874288066062159
210	210_211insAA	2	2	Clone 8	2	150646	0.0132761573490169
210	210G>T	0	7	Clone 8	0	150646	0.046466550721559155
210	210_211insGAA	3	2	Clone 8	0	150646	0.0132761573490169
210	210_211insGA	2	3	Clone 8	2	150646	0.01991423602352535
210	210_211insC	1	1	Clone 8	1	150646	0.00663807867450845
211	211delA	1	191	Clone 5	1	188682	1.0122852206357786
211	211A>G	0	31	Clone 5	0	188682	0.16429760125502169
211	211A>T	0	4	Clone 5	0	188682	0.021199690484518925
211	211A>C	0	1	Clone 5	0	188682	0.005299922621129731
211	211_212insT	1	1	Clone 5	1	188682	0.005299922621129731
211	211delA	1	168	Clone 8	1	151036	1.1123175931565985
211	211A>G	0	36	Clone 8	0	151036	0.23835376996212823
211	211A>T	0	76	Clone 8	0	151036	0.5031912921422708
211	211A>C	0	1	Clone 8	0	151036	0.006620938054503562
211	211_212insATGCAGCAGAGAGCTCCC	18	1	Clone 8	0	151036	0.006620938054503562
211	211_212insG	1	1	Clone 8	1	151036	0.006620938054503562
211	211_212insATG	3	1	Clone 8	0	151036	0.006620938054503562
212	212_225delAATGCAGCGAGAGC	14	1	Clone 5	2	188683	0.0052998945320988115
212	212_213insG	1	2	Clone 5	1	188683	0.010599789064197623
212	212_213insTGC	3	1	Clone 5	0	188683	0.0052998945320988115
212	212A>G	0	1	Clone 5	0	188683	0.0052998945320988115
212	212A>T	0	1	Clone 5	0	188683	0.0052998945320988115
212	212_213insT	1	1	Clone 5	1	188683	0.0052998945320988115
212	212_262delAATGCAGCGAGAGCATCCCCAAGGACTCGCTCCGGATGGCCATCATGGTGC	51	33	Clone 8	0	150992	0.2185546254106178
212	212_213insGTCGCC	6	1	Clone 8	0	150992	0.006622867436685388
212	212_252delAATGCAGCGAGAGCATCCCCAAGGACTCGCTCCGGATGGCC	41	7	Clone 8	2	150992	0.046360072056797715
212	212A>T	0	2	Clone 8	0	150992	0.013245734873370775
212	212_213insTGATC	5	1	Clone 8	2	150992	0.006622867436685388
212	212A>G	0	2	Clone 8	0	150992	0.013245734873370775
212	212_213insATCGCAAGC	9	1	Clone 8	0	150992	0.006622867436685388
212	212_213insTGCAGCAG	8	2	Clone 8	2	150992	0.013245734873370775
212	212_213insTGCAGCTG	8	1	Clone 8	2	150992	0.006622867436685388
212	212_213insTGCAGCAGAGAGCTCCC	17	1	Clone 8	2	150992	0.006622867436685388
212	212A>C	0	2	Clone 8	0	150992	0.013245734873370775
212	212_213insTGCAGCAGAGAGCTCCCAAGG	21	1	Clone 8	0	150992	0.006622867436685388
212	212_213insTGC	3	1	Clone 8	0	150992	0.006622867436685388
212	212_213insTG	2	1	Clone 8	2	150992	0.006622867436685388
213	213A>T	0	17	Clone 5	0	185874	0.09145980610521105
213	213A>G	0	8	Clone 5	0	185874	0.04303990875539344
213	213_227delATGCAGCGAGAGCAT	15	8	Clone 5	0	185874	0.04303990875539344
213	213_214insT	1	2	Clone 5	1	185874	0.01075997718884836
213	213A>T	0	22	Clone 8	0	148247	0.14840097944646435
213	213_214insAT	2	1	Clone 8	2	148247	0.006745499065748379
213	213A>G	0	2	Clone 8	0	148247	0.013490998131496758
213	213_214insT	1	2	Clone 8	1	148247	0.013490998131496758
214	214T>G	0	14	Clone 5	0	188470	0.07428237915848676
214	214_259delTGCAGCGAGAGCATCCCCAAGGACTCGCTCCGGATGGCCATCATGG	46	134	Clone 5	1	188470	0.7109884862312305
214	214T>C	0	7	Clone 5	0	188470	0.03714118957924338
214	214_215insC	1	21	Clone 5	1	188470	0.11142356873773014
214	214_215insGA	2	1	Clone 5	2	188470	0.005305884225606197
214	214T>A	0	6	Clone 5	0	188470	0.03183530535363718
214	214_215insA	1	1	Clone 5	1	188470	0.005305884225606197
214	214delT	1	1	Clone 5	1	188470	0.005305884225606197
214	214T>A	0	25	Clone 8	0	150755	0.16583197903883784
214	214delT	1	3	Clone 8	1	150755	0.01989983748466054
214	214T>G	0	33	Clone 8	0	150755	0.21889821233126597
214	214_215insC	1	19	Clone 8	1	150755	0.12603230406951677
214	214T>C	0	2	Clone 8	0	150755	0.013266558323107028
214	214_215insA	1	2	Clone 8	1	150755	0.013266558323107028
214	214_215insGCAA	4	1	Clone 8	1	150755	0.006633279161553514
214	214_215insGCA	3	1	Clone 8	0	150755	0.006633279161553514
214	214_215insGTGA	4	1	Clone 8	1	150755	0.006633279161553514
215	215_216insGCAGCTAGGGGAGGATGGCGGAGTCTTCGGATAAGCTC	38	12	Clone 5	2	188488	0.06366453036798099
215	215G>A	0	16	Clone 5	0	188488	0.08488604049064132
215	215_216insC	1	46	Clone 5	1	188488	0.24404736641059377
215	215_216insA	1	8	Clone 5	1	188488	0.04244302024532066
215	215G>T	0	3	Clone 5	0	188488	0.015916132591995247
215	215_216insT	1	1	Clone 5	1	188488	0.005305377530665082
215	215G>C	0	1	Clone 5	0	188488	0.005305377530665082
215	215_216insA	1	10	Clone 8	1	150716	0.0663499562090289
215	215_216insT	1	2	Clone 8	1	150716	0.01326999124180578
215	215G>A	0	22	Clone 8	0	150716	0.1459699036598636
215	215_216insC	1	43	Clone 8	1	150716	0.28530481169882427
215	215G>C	0	14	Clone 8	0	150716	0.09288993869264046
215	215G>T	0	7	Clone 8	0	150716	0.04644496934632023
216	216_217insG	1	32	Clone 5	1	188263	0.16997498180736523
216	216C>T	0	35	Clone 5	0	188263	0.18591013635180573
216	216C>A	0	4	Clone 5	0	188263	0.021246872725920653
216	216C>G	0	3	Clone 5	0	188263	0.01593515454444049
216	216_217insA	1	1	Clone 5	1	188263	0.005311718181480163
216	216_217insCG	2	1	Clone 5	2	188263	0.005311718181480163
216	216_254delCAGCGAGAGCATCCCCAAGGACTCGCTCCGGATGGCCAT	39	19	Clone 8	0	150471	0.12627017830678336
216	216_217insG	1	27	Clone 8	1	150471	0.1794365691727974
216	216C>T	0	14	Clone 8	0	150471	0.09304118401552458
216	216_217insA	1	11	Clone 8	1	150471	0.07310378744076931
216	216C>G	0	4	Clone 8	0	150471	0.026583195433007023
216	216C>A	0	4	Clone 8	0	150471	0.026583195433007023
217	217_218insG	1	6	Clone 5	1	188246	0.03187318721247729
217	217A>G	0	11	Clone 5	0	188246	0.05843417655620837
217	217delA	1	3	Clone 5	1	188246	0.015936593606238645
217	217A>C	0	3	Clone 5	0	188246	0.015936593606238645
217	217_218insGTCGCCCCATGTTTTGATGGAAAAGTCCCCACACT	35	1	Clone 5	2	188246	0.005312197868746215
217	217_218insT	1	1	Clone 5	1	188246	0.005312197868746215
217	217A>G	0	3	Clone 8	0	150435	0.01994216771363047
217	217_218insG	1	5	Clone 8	1	150435	0.03323694618938412
217	217A>C	0	7	Clone 8	0	150435	0.04653172466513777
217	217_218insT	1	2	Clone 8	1	150435	0.013294778475753648
217	217_218insAG	2	1	Clone 8	2	150435	0.006647389237876824
217	217_218insGCCGAGTAGATCCCGAAAGGACCTC	25	1	Clone 8	1	150435	0.006647389237876824
217	217delA	1	1	Clone 8	1	150435	0.006647389237876824
217	217_218insAGCAGAC	7	1	Clone 8	1	150435	0.006647389237876824
218	218_219insC	1	93	Clone 5	1	188282	0.49393994115210166
218	218delG	1	3	Clone 5	1	188282	0.015933546488777473
218	218G>A	0	23	Clone 5	0	188282	0.12215718974729395
218	218_219delGC	2	7	Clone 5	2	188282	0.03717827514048077
218	218_219insTCGCCATGTTTGATC	15	1	Clone 5	0	188282	0.005311182162925824
218	218G>T	0	3	Clone 5	0	188282	0.015933546488777473
218	218_219insGC	2	1	Clone 5	2	188282	0.005311182162925824
218	218_229delGCGAGAGCATCC	12	2	Clone 5	0	188282	0.010622364325851648
218	218_219insCACGAAGGAGCTCCCCAGCATCGACGTC	28	1	Clone 5	1	188282	0.005311182162925824
218	218_219insTCGCCATGTTGATC	14	2	Clone 5	2	188282	0.010622364325851648
218	218_219insTCGCCATGTTATCC	14	1	Clone 5	2	188282	0.005311182162925824
218	218_219insA	1	2	Clone 5	1	188282	0.010622364325851648
218	218_219insTCGCCATGTTGATCC	15	1	Clone 5	0	188282	0.005311182162925824
218	218_219insC	1	75	Clone 8	1	150418	0.49861053863234456
218	218G>A	0	45	Clone 8	0	150418	0.2991663231794067
218	218_219insCAGAGAGCGTACC	13	1	Clone 8	1	150418	0.006648140515097927
218	218_219insCAGA	4	4	Clone 8	1	150418	0.02659256206039171
218	218G>T	0	4	Clone 8	0	150418	0.02659256206039171
218	218_219insGC	2	6	Clone 8	2	150418	0.039888843090587565
218	218G>C	0	2	Clone 8	0	150418	0.013296281030195855
218	218_219insA	1	2	Clone 8	1	150418	0.013296281030195855
218	218delG	1	2	Clone 8	1	150418	0.013296281030195855
218	218_219delGC	2	1	Clone 8	2	150418	0.006648140515097927
218	218_219insCATGGTGCAGTCGCCCCATGTTTTGATGGAAAAGTCCCACACTGGTA	47	1	Clone 8	2	150418	0.006648140515097927
218	218_219insCATGGTGCAGTCGCCCATGTTTGATGGAAAGTC	33	1	Clone 8	0	150418	0.006648140515097927
218	218_219insCAAGAGAGCTCCCAAGGAATCCCCA	25	1	Clone 8	1	150418	0.006648140515097927
219	219_220insA	1	34	Clone 5	1	188370	0.18049583266974573
219	219_237delCGAGAGCATCCCCAAGGAC	19	2	Clone 5	1	188370	0.010617401921749748
219	219_220insG	1	37	Clone 5	1	188370	0.19642193555237034
219	219_220insCA	2	1	Clone 5	2	188370	0.005308700960874874
219	219C>T	0	23	Clone 5	0	188370	0.1221001221001221
219	219C>A	0	3	Clone 5	0	188370	0.01592610288262462
219	219_242delCGAGAGCATCCCCAAGGACTCGCT	24	2	Clone 5	0	188370	0.010617401921749748
219	219_254delCGAGAGCATCCCCAAGGACTCGCTCCGGATGGCCAT	36	2	Clone 5	0	188370	0.010617401921749748
219	219C>G	0	2	Clone 5	0	188370	0.010617401921749748
219	219_220insT	1	1	Clone 5	1	188370	0.005308700960874874
219	219_220insG	1	35	Clone 8	1	150455	0.23262769598883387
219	219_220insA	1	644	Clone 8	1	150455	4.280349606194544
219	219C>G	0	29	Clone 8	0	150455	0.19274866239074806
219	219C>A	0	7	Clone 8	0	150455	0.04652553919776677
219	219_220insAG	2	3	Clone 8	2	150455	0.019939516799042902
219	219_254delCGAGAGCATCCCCAAGGACTCGCTCCGGATGGCCAT	36	18	Clone 8	0	150455	0.11963710079425742
219	219C>T	0	3	Clone 8	0	150455	0.019939516799042902
219	219_220insT	1	1	Clone 8	1	150455	0.006646505599680968
219	219_220insCA	2	1	Clone 8	2	150455	0.006646505599680968
219	219_220insATGGTGCAGTCCGCCATGTTTGATG	25	1	Clone 8	1	150455	0.006646505599680968
219	219_220insAT	2	1	Clone 8	2	150455	0.006646505599680968
219	219_220insAA	2	1	Clone 8	2	150455	0.006646505599680968
220	220_258delGAGAGCATCCCCAAGGACTCGCTCCGGATGGCCATCATG	39	29	Clone 5	0	188034	0.15422742695469968
220	220_221insA	1	21	Clone 5	1	188034	0.11168192986374804
220	220_221insC	1	10	Clone 5	1	188034	0.05318187136368954
220	220_221insT	1	5	Clone 5	1	188034	0.02659093568184477
220	220G>A	0	9	Clone 5	0	188034	0.04786368422732059
220	220_221delGA	2	1	Clone 5	2	188034	0.005318187136368955
220	220delG	1	3	Clone 5	1	188034	0.015954561409106862
220	220G>C	0	2	Clone 5	0	188034	0.01063637427273791
220	220_221insGA	2	1	Clone 5	2	188034	0.005318187136368955
220	220_221insCAGAGGC	7	1	Clone 5	1	188034	0.005318187136368955
220	220G>T	0	1	Clone 5	0	188034	0.005318187136368955
220	220_221insGAGC	4	1	Clone 5	1	188034	0.005318187136368955
220	220G>T	0	4	Clone 8	0	150127	0.026644107988569678
220	220G>A	0	61	Clone 8	0	150127	0.4063226468256876
220	220_221insA	1	15	Clone 8	1	150127	0.09991540495713629
220	220G>C	0	19	Clone 8	0	150127	0.12655951294570597
220	220_221insT	1	3	Clone 8	1	150127	0.019983080991427257
220	220_221insGA	2	2	Clone 8	2	150127	0.013322053994284839
220	220_221insC	1	2	Clone 8	1	150127	0.013322053994284839
221	221_222insG	1	83	Clone 5	1	188150	0.4411373903800159
221	221_222insC	1	44	Clone 5	1	188150	0.23385596598458677
221	221_222insGAGCATTGGGG	11	5	Clone 5	2	188150	0.026574541589157587
221	221_222insGAGCATTGGG	10	50	Clone 5	1	188150	0.26574541589157585
221	221delA	1	1	Clone 5	1	188150	0.005314908317831517
221	221A>G	0	11	Clone 5	0	188150	0.05846399149614669
221	221A>T	0	4	Clone 5	0	188150	0.02125963327132607
221	221_222insCG	2	1	Clone 5	2	188150	0.005314908317831517
221	221A>C	0	4	Clone 5	0	188150	0.02125963327132607
221	221_222insAG	2	1	Clone 5	2	188150	0.005314908317831517
221	221_222insGAGCATTTGGGG	12	1	Clone 5	0	188150	0.005314908317831517
221	221_222insG	1	48	Clone 8	1	150169	0.3196398724104176
221	221delA	1	19	Clone 8	1	150169	0.12652411616245696
221	221A>G	0	34	Clone 8	0	150169	0.22641157629071246
221	221_222insC	1	37	Clone 8	1	150169	0.24638906831636356
221	221_222insAG	2	2	Clone 8	2	150169	0.013318328017100733
221	221A>T	0	5	Clone 8	0	150169	0.033295820042751834
221	221A>C	0	4	Clone 8	0	150169	0.026636656034201466
221	221_222insCGAGCCATCCCCAAAGGACTCC	22	1	Clone 8	1	150169	0.0066591640085503665
222	222_223insT	1	2	Clone 5	1	188159	0.010629308191476358
222	222G>T	0	2	Clone 5	0	188159	0.010629308191476358
222	222G>A	0	4	Clone 5	0	188159	0.021258616382952716
222	222delG	1	2	Clone 5	1	188159	0.010629308191476358
222	222_223insA	1	2	Clone 5	1	188159	0.010629308191476358
222	222G>A	0	10	Clone 8	0	150172	0.06659030977812108
222	222_223insGA	2	2	Clone 8	2	150172	0.013318061955624218
222	222_223insCTCCCCA	7	1	Clone 8	1	150172	0.006659030977812109
222	222delG	1	3	Clone 8	1	150172	0.019977092933436327
222	222_223insT	1	2	Clone 8	1	150172	0.013318061955624218
222	222_223insA	1	4	Clone 8	1	150172	0.026636123911248435
222	222G>T	0	2	Clone 8	0	150172	0.013318061955624218
223	223_224insG	1	10	Clone 5	1	188371	0.05308672778718593
223	223_225delAGC	3	2	Clone 5	0	188371	0.010617345557437185
223	223delA	1	4	Clone 5	1	188371	0.02123469111487437
223	223A>G	0	13	Clone 5	0	188371	0.0690127461233417
223	223A>T	0	1	Clone 5	0	188371	0.005308672778718593
223	223_224insC	1	3	Clone 5	1	188371	0.015926018336155777
223	223A>G	0	11	Clone 8	0	150352	0.07316164733425562
223	223A>C	0	1	Clone 8	0	150352	0.006651058848568692
223	223_224insC	1	8	Clone 8	1	150352	0.05320847078854954
223	223_224insG	1	1	Clone 8	1	150352	0.006651058848568692
223	223delA	1	5	Clone 8	1	150352	0.03325529424284346
223	223_225delAGC	3	2	Clone 8	0	150352	0.013302117697137385
224	224_225insC	1	25	Clone 5	1	188322	0.13275135140875735
224	224G>C	0	7	Clone 5	0	188322	0.03717037839445206
224	224G>A	0	11	Clone 5	0	188322	0.05841059461985323
224	224_225insCAC	3	8	Clone 5	0	188322	0.04248043245080235
224	224_225insCA	2	15	Clone 5	2	188322	0.07965081084525441
224	224delG	1	4	Clone 5	1	188322	0.021240216225401176
224	224_225insCTA	3	1	Clone 5	0	188322	0.005310054056350294
224	224_225insT	1	1	Clone 5	1	188322	0.005310054056350294
224	224G>C	0	6	Clone 8	0	150203	0.039945939828099304
224	224G>A	0	19	Clone 8	0	150203	0.12649547612231446
224	224delG	1	7	Clone 8	1	150203	0.04660359646611586
224	224_225insCA	2	14	Clone 8	2	150203	0.09320719293223172
224	224_225insC	1	19	Clone 8	1	150203	0.12649547612231446
224	224_225insA	1	3	Clone 8	1	150203	0.019972969914049652
224	224_225insCAC	3	7	Clone 8	0	150203	0.04660359646611586
224	224G>T	0	4	Clone 8	0	150203	0.026630626552066203
224	224_225insCACC	4	2	Clone 8	1	150203	0.013315313276033101
224	224_225insAGCTCCCAAGGAATCCCCCGA	21	1	Clone 8	0	150203	0.006657656638016551
225	225_254delCATCCCCAAGGACTCGCTCCGGATGGCCAT	30	132	Clone 5	0	188409	0.7006034743563205
225	225_251delCATCCCCAAGGACTCGCTCCGGATGGC	27	46	Clone 5	0	188409	0.2441496956090208
225	225_226insT	1	1	Clone 5	1	188409	0.005307602078456974
225	225C>G	0	7	Clone 5	0	188409	0.037153214549198815
225	225C>T	0	6	Clone 5	0	188409	0.031845612470741844
225	225delC	1	8	Clone 5	1	188409	0.042460816627655794
225	225C>A	0	3	Clone 5	0	188409	0.015922806235370922
225	225_226insGA	2	1	Clone 5	2	188409	0.005307602078456974
225	225_226insCAT	3	1	Clone 5	0	188409	0.005307602078456974
225	225_226insCA	2	1	Clone 5	2	188409	0.005307602078456974
225	225_226insG	1	4	Clone 5	1	188409	0.021230408313827897
225	225_226insA	1	3	Clone 5	1	188409	0.015922806235370922
225	225C>G	0	12	Clone 8	0	150378	0.07979890675497746
225	225_254delCATCCCCAAGGACTCGCTCCGGATGGCCAT	30	32	Clone 8	0	150378	0.21279708467993988
225	225C>T	0	3	Clone 8	0	150378	0.019949726688744365
225	225_251delCATCCCCAAGGACTCGCTCCGGATGGC	27	4	Clone 8	0	150378	0.026599635584992485
225	225delC	1	7	Clone 8	1	150378	0.04654936227373685
225	225C>C	0	1	Clone 8	0	150378	0.006649908896248121
225	225C>A	0	2	Clone 8	0	150378	0.013299817792496242
225	225_226insT	1	1	Clone 8	1	150378	0.006649908896248121
225	225_226insTCCCCAAGGA	10	1	Clone 8	1	150378	0.006649908896248121
225	225_226insA	1	1	Clone 8	1	150378	0.006649908896248121
225	225_226insGA	2	1	Clone 8	2	150378	0.006649908896248121
225	225_226insTCCCAAGGA	9	2	Clone 8	0	150378	0.013299817792496242
225	225_226insTCCCCAACGGA	11	1	Clone 8	2	150378	0.006649908896248121
226	226_227insC	1	39	Clone 5	1	188075	0.20736408347733618
226	226A>C	0	14	Clone 5	0	188075	0.07443838894058222
226	226_254delATCCCCAAGGACTCGCTCCGGATGGCCAT	29	1	Clone 5	2	188075	0.005317027781470158
226	226_227insT	1	4	Clone 5	1	188075	0.02126811112588063
226	226_227insCCCATCCCGAAGC	13	1	Clone 5	1	188075	0.005317027781470158
226	226A>G	0	7	Clone 5	0	188075	0.03721919447029111
226	226_227insCT	2	7	Clone 5	2	188075	0.03721919447029111
226	226_227insCTC	3	2	Clone 5	0	188075	0.010634055562940316
226	226_227insCAT	3	3	Clone 5	0	188075	0.015951083344410474
226	226_227insCC	2	1	Clone 5	2	188075	0.005317027781470158
226	226A>T	0	2	Clone 5	0	188075	0.010634055562940316
226	226delA	1	3	Clone 5	1	188075	0.015951083344410474
226	226_227insCCCCATCCCGAAGCTCCGGCTCGGACTGCGTCATGG	36	1	Clone 5	0	188075	0.005317027781470158
226	226_227insTGGTTGCAG	9	1	Clone 5	0	188075	0.005317027781470158
226	226_227insCCATCCCCGAAGGCTCGGC	19	1	Clone 5	1	188075	0.005317027781470158
226	226_227insCCATCCGAAG	10	1	Clone 5	1	188075	0.005317027781470158
226	226_227insAT	2	1	Clone 5	2	188075	0.005317027781470158
226	226_227insTT	2	1	Clone 8	2	149731	0.006678643701037193
226	226delA	1	29	Clone 8	1	149731	0.1936806673300786
226	226_246delATCCCCAAGGACTCGCTCCGG	21	32	Clone 8	0	149731	0.21371659843319019
226	226_227insGC	2	1	Clone 8	2	149731	0.006678643701037193
226	226_227insCATCCGAAGC	10	1	Clone 8	1	149731	0.006678643701037193
226	226_227insC	1	21	Clone 8	1	149731	0.14025151772178107
226	226_227insGT	2	1	Clone 8	2	149731	0.006678643701037193
226	226A>T	0	31	Clone 8	0	149731	0.207037954732153
226	226_227insCCCATCCCGAAGCTCGC	17	1	Clone 8	2	149731	0.006678643701037193
226	226_227insG	1	3	Clone 8	1	149731	0.02003593110311158
226	226A>G	0	5	Clone 8	0	149731	0.033393218505185965
226	226A>C	0	23	Clone 8	0	149731	0.15360880512385544
226	226_227delAT	2	3	Clone 8	2	149731	0.02003593110311158
226	226_227insT	1	1	Clone 8	1	149731	0.006678643701037193
226	226_227insCT	2	2	Clone 8	2	149731	0.013357287402074387
226	226_227insCC	2	1	Clone 8	2	149731	0.006678643701037193
226	226_227insCCCATCCCGAAGCTCCGC	18	1	Clone 8	0	149731	0.006678643701037193
226	226_227insAT	2	1	Clone 8	2	149731	0.006678643701037193
226	226_227insCAT	3	2	Clone 8	0	149731	0.013357287402074387
227	227_228insC	1	45794	Clone 5	1	188279	243.2241513923486
227	227_228insCC	2	675	Clone 5	2	188279	3.585105083413445
227	227_228insCCC	3	24	Clone 5	0	188279	0.12747040296581139
227	227_228insTC	2	9	Clone 5	2	188279	0.047801401112179266
227	227T>A	0	11	Clone 5	0	188279	0.05842393469266355
227	227_241delTCCCCAAGGACTCGC	15	25	Clone 5	0	188279	0.13278166975605352
227	227_237delTCCCCAAGGAC	11	7	Clone 5	2	188279	0.037178867531694984
227	227_228insA	1	3	Clone 5	1	188279	0.015933800370726423
227	227T>C	0	30	Clone 5	0	188279	0.15933800370726423
227	227_228insCCCCCAAGGATGCTCCGGATC	21	1	Clone 5	0	188279	0.005311266790242141
227	227_228insCATC	4	1	Clone 5	1	188279	0.005311266790242141
227	227_228insATC	3	2	Clone 5	0	188279	0.010622533580484282
227	227_228insCCCC	4	2	Clone 5	1	188279	0.010622533580484282
227	227_228insCCCCC	5	1	Clone 5	2	188279	0.005311266790242141
227	227_228insCCC	3	33	Clone 8	0	150019	0.21997213686266406
227	227_228insC	1	32095	Clone 8	1	150019	213.93956765476372
227	227_228insCC	2	696	Clone 8	2	150019	4.63941234110346
227	227_228insTTC	3	51	Clone 8	0	150019	0.33995693878775357
227	227_229delTCC	3	50	Clone 8	0	150019	0.3332911164585819
227	227_228insTTTCA	5	2	Clone 8	2	150019	0.013331644658343276
227	227_241delTCCCCAAGGACTCGC	15	17	Clone 8	0	150019	0.11331897959591786
227	227_228insCCCC	4	2	Clone 8	1	150019	0.013331644658343276
227	227T>C	0	36	Clone 8	0	150019	0.239969603850179
227	227_228insA	1	6	Clone 8	1	150019	0.03999493397502983
227	227T>A	0	26	Clone 8	0	150019	0.1733113805584626
227	227_228insATC	3	8	Clone 8	0	150019	0.0533265786333731
227	227_228insTC	2	12	Clone 8	2	150019	0.07998986795005966
227	227_228insTCC	3	1	Clone 8	0	150019	0.006665822329171638
227	227T>G	0	7	Clone 8	0	150019	0.04666075630420147
227	227_228insG	1	1	Clone 8	1	150019	0.006665822329171638
227	227_228insTTTC	4	1	Clone 8	1	150019	0.006665822329171638
227	227_242delTCCCCAAGGACTCGCT	16	1	Clone 8	1	150019	0.006665822329171638
228	228delC	1	92	Clone 5	1	188307	0.48856388769403153
228	228_230delCCC	3	373	Clone 5	0	188307	1.9808079359768889
228	228_229delCC	2	18	Clone 5	2	188307	0.0955885867227453
228	228C>T	0	30	Clone 5	0	188307	0.1593143112045755
228	228C>A	0	4	Clone 5	0	188307	0.021241908160610067
228	228_243delCCCCAAGGACTCGCTC	16	2	Clone 5	1	188307	0.010620954080305034
228	228_229insATT	3	1	Clone 5	0	188307	0.005310477040152517
228	228_229insGATGCAGT	8	1	Clone 5	2	188307	0.005310477040152517
228	228_229insCAT	3	1	Clone 5	0	188307	0.005310477040152517
228	228delC	1	130	Clone 8	1	150177	0.8656452053243839
228	228_230delCCC	3	1241	Clone 8	0	150177	8.263582306212003
228	228C>A	0	59	Clone 8	0	150177	0.39286974703183575
228	228_229insT	1	1	Clone 8	1	150177	0.00665880927172603
228	228C>T	0	78	Clone 8	0	150177	0.5193871231946303
228	228_229delCC	2	45	Clone 8	2	150177	0.2996464172276713
228	228_229insGATGCAGT	8	1	Clone 8	2	150177	0.00665880927172603
228	228C>G	0	4	Clone 8	0	150177	0.02663523708690412
228	228_229insTTCA	4	1	Clone 8	1	150177	0.00665880927172603
228	228C>C	0	1	Clone 8	0	150177	0.00665880927172603
229	229_235delCCCAAGG	7	7	Clone 5	1	188253	0.037184002379776156
229	229C>G	0	2	Clone 5	0	188253	0.010624000679936043
229	229_230insGATGGA	6	1	Clone 5	0	188253	0.0053120003399680215
229	229_230insA	1	3	Clone 5	1	188253	0.015936001019904066
229	229_242delCCCAAGGACTCGCT	14	1	Clone 5	2	188253	0.0053120003399680215
229	229_230insCCCAAGGATGCCATCATGGTGCAGTCG	27	1	Clone 5	0	188253	0.0053120003399680215
229	229C>A	0	7	Clone 5	0	188253	0.037184002379776156
229	229_230insAT	2	2	Clone 5	2	188253	0.010624000679936043
229	229_230insGATGGCAGT	9	2	Clone 5	0	188253	0.010624000679936043
229	229C>T	0	3	Clone 5	0	188253	0.015936001019904066
229	229_230insGATGCAGTCG	10	1	Clone 5	1	188253	0.0053120003399680215
229	229_254delCCCAAGGACTCGCTCCGGATGGCCAT	26	1	Clone 5	2	188253	0.0053120003399680215
229	229_230insGATGGACAGT	10	1	Clone 5	1	188253	0.0053120003399680215
229	229_230insGATGGCAGTCGCCT	14	1	Clone 5	2	188253	0.0053120003399680215
229	229_261delCCCAAGGACTCGCTCCGGATGGCCATCATGGTG	33	149	Clone 8	0	150183	0.9921229433424555
229	229C>T	0	110	Clone 8	0	150183	0.7324397568300007
229	229_230insAT	2	2	Clone 8	2	150183	0.013317086487818194
229	229_230insCAT	3	56	Clone 8	0	150183	0.37287842165890944
229	229C>G	0	6	Clone 8	0	150183	0.03995125946345458
229	229C>A	0	11	Clone 8	0	150183	0.07324397568300008
229	229_230insA	1	1	Clone 8	1	150183	0.006658543243909097
230	230_232delCCA	3	343	Clone 5	0	188225	1.8222871563288616
230	230_254delCCAAGGACTCGCTCCGGATGGCCAT	25	49	Clone 5	1	188225	0.2603267366184088
230	230_231insA	1	2	Clone 5	1	188225	0.010625581086465666
230	230_231insGGGAG	5	1	Clone 5	2	188225	0.005312790543232833
230	230C>G	0	3	Clone 5	0	188225	0.015938371629698498
230	230_231insAT	2	4	Clone 5	2	188225	0.021251162172931333
230	230C>A	0	9	Clone 5	0	188225	0.0478151148890955
230	230_231insCCATTTTTTTTCACAGGTCGCCCCATGTTTTGATGGAAAAGTCCCACA	48	1	Clone 5	0	188225	0.005312790543232833
230	230C>T	0	5	Clone 5	0	188225	0.026563952716164164
230	230_231insAA	2	1	Clone 5	2	188225	0.005312790543232833
230	230_231insCCAAGGATCCAT	12	1	Clone 5	0	188225	0.005312790543232833
230	230_231insT	1	1	Clone 5	1	188225	0.005312790543232833
230	230C>A	0	8	Clone 8	0	150115	0.05329247576857742
230	230_232delCCA	3	26	Clone 8	0	150115	0.17320054624787662
230	230_231insCCAAGATGGCCAT	13	2	Clone 8	1	150115	0.013323118942144356
230	230C>T	0	6	Clone 8	0	150115	0.039969356826433065
230	230_235delCCAAGG	6	8	Clone 8	0	150115	0.05329247576857742
230	230_231insA	1	3	Clone 8	1	150115	0.019984678413216533
230	230_231insAGGTCG	6	1	Clone 8	0	150115	0.006661559471072178
230	230_231insAA	2	3	Clone 8	2	150115	0.019984678413216533
230	230_231insAACGATGG	8	1	Clone 8	2	150115	0.006661559471072178
230	230_231insAT	2	2	Clone 8	2	150115	0.013323118942144356
230	230_231insCCAAGTCGCCCATGTTTGATGGAAAAAT	28	1	Clone 8	1	150115	0.006661559471072178
231	231_232insCA	2	64	Clone 5	2	156601	0.4086819368969547
231	231C>A	0	34	Clone 5	0	156601	0.21711227897650717
231	231_232insCCA	3	42	Clone 5	0	156601	0.2681975210886265
231	231_254delCAAGGACTCGCTCCGGATGGCCAT	24	7	Clone 5	0	156601	0.04469958684810442
231	231_232delCA	2	23	Clone 5	2	156601	0.1468700710723431
231	231C>G	0	17	Clone 5	0	156601	0.10855613948825359
231	231C>T	0	8	Clone 5	0	156601	0.05108524211211934
231	231_232insT	1	2	Clone 5	1	156601	0.012771310528029834
231	231_232insA	1	7	Clone 5	1	156601	0.04469958684810442
231	231_232insCGA	3	1	Clone 5	0	156601	0.006385655264014917
231	231_232insCCCA	4	7	Clone 5	1	156601	0.04469958684810442
231	231_232insCCCAA	5	1	Clone 5	2	156601	0.006385655264014917
231	231_232insCCATTTTTTTCA	12	1	Clone 5	0	156601	0.006385655264014917
231	231_232insCCAA	4	1	Clone 5	1	156601	0.006385655264014917
231	231_232insG	1	4	Clone 5	1	156601	0.02554262105605967
231	231_232insCAAGGAG	7	1	Clone 5	1	156601	0.006385655264014917
231	231_232insCG	2	1	Clone 5	2	156601	0.006385655264014917
231	231_250delCAAGGACTCGCTCCGGATGG	20	2	Clone 5	2	156601	0.012771310528029834
231	231_232insCCCCA	5	1	Clone 5	2	156601	0.006385655264014917
231	231C>T	0	3	Clone 8	0	126567	0.023702860935314894
231	231_232insCCA	3	43	Clone 8	0	126567	0.33974100673951346
231	231_250delCAAGGACTCGCTCCGGATGG	20	4	Clone 8	2	126567	0.03160381458041986
231	231_232insCA	2	43	Clone 8	2	126567	0.33974100673951346
231	231C>G	0	14	Clone 8	0	126567	0.11061335103146949
231	231_232insCCAA	4	4	Clone 8	1	126567	0.03160381458041986
231	231C>A	0	21	Clone 8	0	126567	0.16592002654720425
231	231_232insT	1	1	Clone 8	1	126567	0.007900953645104965
231	231_232delCA	2	5	Clone 8	2	126567	0.039504768225524824
231	231_232insCCCA	4	5	Clone 8	1	126567	0.039504768225524824
231	231_232insG	1	9	Clone 8	1	126567	0.07110858280594468
231	231_232insCCCCA	5	1	Clone 8	2	126567	0.007900953645104965
231	231_232insA	1	1	Clone 8	1	126567	0.007900953645104965
232	232A>C	0	115	Clone 5	0	187960	0.6118323047456906
232	232_233insG	1	7	Clone 5	1	187960	0.037241966375824644
232	232_233insTTTTTTTCAC	10	2	Clone 5	1	187960	0.010640561821664184
232	232A>G	0	34	Clone 5	0	187960	0.18088955096829112
232	232_233insTTTTTTCAC	9	6	Clone 5	0	187960	0.03192168546499255
232	232delA	1	9	Clone 5	1	187960	0.047882528197488824
232	232A>T	0	4	Clone 5	0	187960	0.02128112364332837
232	232_233insT	1	4	Clone 5	1	187960	0.02128112364332837
232	232_261delAAGGACTCGCTCCGGATGGCCATCATGGTG	30	3	Clone 5	0	187960	0.015960842732496275
232	232_233insCG	2	2	Clone 5	2	187960	0.010640561821664184
232	232_233insTG	2	2	Clone 5	2	187960	0.010640561821664184
232	232_233insTTTTTCAC	8	3	Clone 5	2	187960	0.015960842732496275
232	232_233insAAAGC	5	1	Clone 5	2	187960	0.005320280910832092
232	232delA	1	8	Clone 8	1	149814	0.05339954877381286
232	232A>C	0	184	Clone 8	0	149814	1.2281896217976958
232	232A>G	0	25	Clone 8	0	149814	0.1668735899181652
232	232_233insTG	2	3	Clone 8	2	149814	0.02002483079017982
232	232_233insG	1	3	Clone 8	1	149814	0.02002483079017982
232	232A>T	0	3	Clone 8	0	149814	0.02002483079017982
232	232_233insT	1	2	Clone 8	1	149814	0.013349887193453215
232	232_233insATCG	4	1	Clone 8	1	149814	0.006674943596726607
232	232_233insAAGGCCATCATGGTGC	16	1	Clone 8	1	149814	0.006674943596726607
232	232_233insCG	2	1	Clone 8	2	149814	0.006674943596726607
232	232_233insACGG	4	1	Clone 8	1	149814	0.006674943596726607
233	233_262delAGGACTCGCTCCGGATGGCCATCATGGTGC	30	214	Clone 5	0	187244	1.142893764286172
233	233_244delAGGACTCGCTCC	12	1	Clone 5	0	187244	0.005340625066757814
233	233_234insC	1	4	Clone 5	1	187244	0.021362500267031254
233	233_234insAG	2	10	Clone 5	2	187244	0.053406250667578134
233	233A>C	0	38	Clone 5	0	187244	0.20294375253679692
233	233_234insG	1	3	Clone 5	1	187244	0.01602187520027344
233	233A>G	0	17	Clone 5	0	187244	0.09079062613488283
233	233_234insT	1	2	Clone 5	1	187244	0.010681250133515627
233	233A>T	0	5	Clone 5	0	187244	0.026703125333789067
233	233_234insAGGATCTCCGGATC	14	1	Clone 5	2	187244	0.005340625066757814
233	233_234insTTC	3	1	Clone 5	0	187244	0.005340625066757814
233	233_234insAGGACTGCTCC	11	1	Clone 5	2	187244	0.005340625066757814
233	233_234insAAG	3	2	Clone 5	0	187244	0.010681250133515627
233	233_235delAGG	3	2	Clone 5	0	187244	0.010681250133515627
233	233_234insAC	2	1	Clone 5	2	187244	0.005340625066757814
233	233_234delAG	2	1	Clone 5	2	187244	0.005340625066757814
233	233_234insGCATCCTCGCCTGCT	15	1	Clone 5	0	187244	0.005340625066757814
233	233_234insGGACCTCC	8	1	Clone 5	2	187244	0.005340625066757814
233	233_234insAGGAT	5	1	Clone 5	2	187244	0.005340625066757814
233	233_262delAGGACTCGCTCCGGATGGCCATCATGGTGC	30	109	Clone 8	0	149290	0.7301225802130082
233	233_234insATCC	4	31	Clone 8	1	149290	0.20764954116149775
233	233A>C	0	23	Clone 8	0	149290	0.15406256279724026
233	233A>G	0	16	Clone 8	0	149290	0.10717395672851497
233	233_235delAGG	3	12	Clone 8	0	149290	0.08038046754638623
233	233_234insAGGATGG	7	2	Clone 8	1	149290	0.013396744591064371
233	233_234insAATCC	5	5	Clone 8	2	149290	0.03349186147766093
233	233_234insAG	2	7	Clone 8	2	149290	0.0468886060687253
233	233_234insAC	2	1	Clone 8	2	149290	0.006698372295532186
233	233_234insC	1	6	Clone 8	1	149290	0.04019023377319311
233	233_234insG	1	2	Clone 8	1	149290	0.013396744591064371
233	233_234insAAGGCACTCC	10	1	Clone 8	1	149290	0.006698372295532186
233	233_234insT	1	3	Clone 8	1	149290	0.020095116886596556
233	233_234insAGGACTCCGCGTCCGGATGCCGATCGAT	28	1	Clone 8	1	149290	0.006698372295532186
233	233A>T	0	4	Clone 8	0	149290	0.026793489182128743
233	233_234insCG	2	1	Clone 8	2	149290	0.006698372295532186
233	233_234delAG	2	1	Clone 8	2	149290	0.006698372295532186
234	234_262delGGACTCGCTCCGGATGGCCATCATGGTGC	29	14	Clone 5	2	188124	0.07441900023388828
234	234_244delGGACTCGCTCC	11	15	Clone 5	2	188124	0.07973464310773745
234	234_254delGGACTCGCTCCGGATGGCCAT	21	4	Clone 5	0	188124	0.021262571495396652
234	234G>A	0	78	Clone 5	0	188124	0.41462014416023474
234	234_245delGGACTCGCTCCG	12	16	Clone 5	0	188124	0.085050285981586607
234	234G>T	0	7	Clone 5	0	188124	0.03720950011694414
234	234G>C	0	5	Clone 5	0	188124	0.026578214369245817
234	234_243delGGACTCGCTC	10	6	Clone 5	1	188124	0.03189385724309498
234	234delG	1	2	Clone 5	1	188124	0.010631285747698326
234	234_235insA	1	4	Clone 5	1	188124	0.021262571495396652
234	234_235insCTCCTC	6	1	Clone 5	0	188124	0.005315642873849163
234	234_235insGA	2	1	Clone 5	2	188124	0.005315642873849163
234	234_235delGG	2	1	Clone 5	2	188124	0.005315642873849163
234	234_235insTCGCCATGTTGATGGAAAGTCCCACATGGTAC	32	1	Clone 5	2	188124	0.005315642873849163
234	234_235insATCGC	5	1	Clone 5	2	188124	0.005315642873849163
234	234_245delGGACTCGCTCCG	12	213	Clone 8	0	150061	1.4194227680743166
234	234_244delGGACTCGCTCC	11	83	Clone 8	2	150061	0.5531084025829496
234	234_242delGGACTCGCT	9	24	Clone 8	0	150061	0.15993495978302158
234	234_262delGGACTCGCTCCGGATGGCCATCATGGTGC	29	17	Clone 8	2	150061	0.11328726317964027
234	234G>A	0	80	Clone 8	0	150061	0.5331165326100719
234	234_243delGGACTCGCTC	10	1	Clone 8	1	150061	0.006663956657625899
234	234_239delGGACTC	6	15	Clone 8	0	150061	0.09995934986438848
234	234_235delGG	2	11	Clone 8	2	150061	0.07330352323388489
234	234_235insTCGCCCATGTTTGATGGAAAAGTTCC	26	1	Clone 8	2	150061	0.006663956657625899
234	234_238delGGACT	5	3	Clone 8	2	150061	0.019991869972877697
234	234G>C	0	9	Clone 8	0	150061	0.05997560991863309
234	234_235insA	1	5	Clone 8	1	150061	0.03331978328812949
234	234G>T	0	2	Clone 8	0	150061	0.013327913315251797
234	234delG	1	4	Clone 8	1	150061	0.026655826630503594
234	234_237delGGAC	4	2	Clone 8	1	150061	0.013327913315251797
234	234_235insCTC	3	1	Clone 8	0	150061	0.006663956657625899
235	235G>C	0	124	Clone 5	0	187768	0.6603894167270249
235	235G>A	0	72	Clone 5	0	187768	0.3834519193898854
235	235_263delGACTCGCTCCGGATGGCCATCATGGTGCA	29	11	Clone 5	2	187768	0.058582932129010265
235	235_236insCAT	3	2	Clone 5	0	187768	0.010651442205274595
235	235_237delGAC	3	5	Clone 5	0	187768	0.026628605513186486
235	235_251delGACTCGCTCCGGATGGC	17	1	Clone 5	2	187768	0.005325721102637297
235	235_236insA	1	2	Clone 5	1	187768	0.010651442205274595
235	235_236insAT	2	1	Clone 5	2	187768	0.005325721102637297
235	235_236delGA	2	4	Clone 5	2	187768	0.02130288441054919
235	235_236insATGCC	5	1	Clone 5	2	187768	0.005325721102637297
235	235_236insT	1	1	Clone 5	1	187768	0.005325721102637297
235	235_237delGAC	3	3	Clone 8	0	149626	0.020049991311670432
235	235G>A	0	23	Clone 8	0	149626	0.15371660005613996
235	235G>T	0	2	Clone 8	0	149626	0.013366660874446955
235	235_236insC	1	5	Clone 8	1	149626	0.033416652186117383
235	235_236insAT	2	1	Clone 8	2	149626	0.006683330437223477
235	235_236insGA	2	1	Clone 8	2	149626	0.006683330437223477
235	235G>C	0	1	Clone 8	0	149626	0.006683330437223477
235	235_236delGA	2	1	Clone 8	2	149626	0.006683330437223477
235	235_236insA	1	1	Clone 8	1	149626	0.006683330437223477
235	235_236insT	1	1	Clone 8	1	149626	0.006683330437223477
235	235_236insACATCATGGTGCAGTCGCCATGTTGATGGAAACGTCCAC	39	1	Clone 8	0	149626	0.006683330437223477
236	236_237insTC	2	123	Clone 5	2	188069	0.6540152816253609
236	236_237insTCGTCGGATCGGCTGTCGTCATGGCC	26	1	Clone 5	2	188069	0.0053171974115883
236	236_237insC	1	17	Clone 5	1	188069	0.0903923559970011
236	236_237insCCTCGG	6	2	Clone 5	0	188069	0.0106343948231766
236	236_237insG	1	22	Clone 5	1	188069	0.1169783430549426
236	236A>G	0	84	Clone 5	0	188069	0.4466445825734172
236	236A>C	0	6	Clone 5	0	188069	0.0319031844695298
236	236A>T	0	1	Clone 5	0	188069	0.0053171974115883
236	236_237insTGCTCCGGATCCCCAAGG	18	3	Clone 5	0	188069	0.0159515922347649
236	236_237insATC	3	1	Clone 5	0	188069	0.0053171974115883
236	236_237insTGCCTCAT	8	1	Clone 5	2	188069	0.0053171974115883
236	236_237delAC	2	1	Clone 5	2	188069	0.0053171974115883
236	236_237insT	1	4	Clone 5	1	188069	0.0212687896463532
236	236delA	1	4	Clone 5	1	188069	0.0212687896463532
236	236_237insAG	2	1	Clone 5	2	188069	0.0053171974115883
236	236_237insTGG	3	1	Clone 5	0	188069	0.0053171974115883
236	236_237insTCCATCG	7	1	Clone 5	1	188069	0.0053171974115883
236	236A>T	0	2	Clone 8	0	150006	0.01333280002133248
236	236A>G	0	53	Clone 8	0	150006	0.35331920056531074
236	236_255delACTCGCTCCGGATGGCCATC	20	13	Clone 8	2	150006	0.08666320013866112
236	236delA	1	6	Clone 8	1	150006	0.03999840006399744
236	236_237insC	1	13	Clone 8	1	150006	0.08666320013866112
236	236_237insT	1	3	Clone 8	1	150006	0.01999920003199872
236	236_237insAG	2	4	Clone 8	2	150006	0.02666560004266496
236	236_237insG	1	11	Clone 8	1	150006	0.07333040011732864
236	236_237insTGGGGG	6	5	Clone 8	0	150006	0.0333320000533312
236	236_237insTGC	3	1	Clone 8	0	150006	0.00666640001066624
236	236_237insTCGTCCGGATCGG	13	1	Clone 8	1	150006	0.00666640001066624
236	236A>C	0	5	Clone 8	0	150006	0.0333320000533312
236	236_237insTCGTCCG	7	1	Clone 8	1	150006	0.00666640001066624
236	236_247delACTCGCTCCGGA	12	1	Clone 8	0	150006	0.00666640001066624
236	236_242delACTCGCT	7	1	Clone 8	1	150006	0.00666640001066624
237	237_251delCTCGCTCCGGATGGC	15	111	Clone 5	0	188119	0.5900520415269058
237	237_248delCTCGCTCCGGAT	12	348	Clone 5	0	188119	1.8498928869492184
237	237_238insG	1	1	Clone 5	1	188119	0.005315784157900053
237	237C>A	0	19	Clone 5	0	188119	0.100999899000101
237	237delC	1	10	Clone 5	1	188119	0.053157841579000525
237	237_245delCTCGCTCCG	9	45	Clone 5	0	188119	0.23921028710550238
237	237C>G	0	3	Clone 5	0	188119	0.015947352473700157
237	237_259delCTCGCTCCGGATGGCCATCATGG	23	8	Clone 5	2	188119	0.04252627326320042
237	237_240delCTCG	4	6	Clone 5	1	188119	0.031894704947400314
237	237C>T	0	12	Clone 5	0	188119	0.06378940989480063
237	237_238insATCA	4	1	Clone 5	1	188119	0.005315784157900053
237	237_238insCTCGGATCGGACTGCG	16	1	Clone 5	1	188119	0.005315784157900053
237	237_238insCT	2	1	Clone 5	2	188119	0.005315784157900053
237	237_238insA	1	1	Clone 5	1	188119	0.005315784157900053
237	237_251delCTCGCTCCGGATGGC	15	62	Clone 8	0	150026	0.4132617013051071
237	237_242delCTCGCT	6	75	Clone 8	0	150026	0.49991334835295215
237	237C>A	0	25	Clone 8	0	150026	0.16663778278431737
237	237_239delCTC	3	36	Clone 8	0	150026	0.23995840720941702
237	237C>G	0	1	Clone 8	0	150026	0.006665511311372696
237	237_240delCTCG	4	25	Clone 8	1	150026	0.16663778278431737
237	237C>T	0	15	Clone 8	0	150026	0.09998266967059043
237	237_238insTCCGACG	7	1	Clone 8	1	150026	0.006665511311372696
237	237_238insGGGGGA	6	2	Clone 8	0	150026	0.013331022622745391
237	237_238insG	1	1	Clone 8	1	150026	0.006665511311372696
237	237_238insCGTCGGA	7	1	Clone 8	1	150026	0.006665511311372696
237	237_238insCT	2	2	Clone 8	2	150026	0.013331022622745391
237	237_248delCTCGCTCCGGAT	12	1	Clone 8	0	150026	0.006665511311372696
237	237_238insA	1	3	Clone 8	1	150026	0.019996533934118085
237	237_238insTCCGCG	6	1	Clone 8	0	150026	0.006665511311372696
238	238_239insCCGACGTC	8	1	Clone 5	2	188188	0.005313835101069144
238	238_239insC	1	29	Clone 5	1	188188	0.15410121793100517
238	238T>C	0	27	Clone 5	0	188188	0.1434735477288669
238	238T>A	0	5	Clone 5	0	188188	0.026569175505345717
238	238_239insA	1	1	Clone 5	1	188188	0.005313835101069144
238	238T>G	0	6	Clone 5	0	188188	0.03188301060641486
[truncated: 91,048 more rows]
