# Supplementary material for: Genome-wide and high-density CRISPR-Cas9 screens identify point mutations in PARP1 causing PARP inhibitor resistance
Source: Nat Commun. 2018 May 10;9:1849. doi: 10.1038/s41467-018-03917-2 (PMC5945626; doi:10.1038/s41467-018-03917-2)
Supplement: Supplementary file 10 — Supplementary Data 8 [file 41467_2018_3917_MOESM10_ESM.xlsx]

## Sheet: Primer sequences
Primer Name	Sequence
Parp1_CRISPRseq-F	GCCATCCAGACCCTTGAGT
Parp1_CRISPRseq-R	CACACAAGAGTCAACACGGC
U6-F	GGCCTATTTCCCATGATTCCTTC
CRISPR-scaf-R	ACTCGGTGCCACTTTTTCAA
Hs_PARP1DBD-genoF	GATGCGTCAATTTTACGCAGACTATCTTTCTCTTCTTGACTTTCTGCTGGTC
Hs_PARP1DBD-genoR	CCTCTCTATGGGCAGTCGGTGATCCTCAGCGAATGAGCTCAAGAACAGTGGG
Tdg_CR2_checkF	GTTTGTCATCAGTCGGCATGAT
Tdg_CR2_checkR	ATGCTCCTTGGACTCAGAGTAC
Hs_PARP1_intron22_F	GTTGTATGGCTGTTGGCTCC
tagGFP2_R	CACTGGATGCCGTAGCAGAG
Pool1-F	A1-CTCAGCTAAGGTAACGATCCCTGACGTTGAGGTGGAT	Ion Torrent sequencing adapters are represented by A1 (CCA TCT CAT CCC TGC GTG TCT CCG A) and P1 (CCT CTC TAT GGG CAG TCG GTG ATC).
Pool1-R	P1-CTCAGCCATCTTCTTGGACAGGCGC
Pool2-F	A1-CTCAGTAAGGAGAACGATACTCATCTTCAACAAGCAGCA
Pool2-R	P1-CTCAGCAGAGGAGTTCACAGCAGCA
Pool3-F	A1-CTCAGAAGAGGATTCGATAGCCAGTTCAGGACCTCATC
Pool3-R	P1-CTCAGCCCAGCAGGTTGTCAAGCATT
Pool4-F	A1-CTCAGTACCAAGATCGATCGCTTTTACACCCTGATCCC
Pool4-R	P1-CTCAGCGTGTGTGGTTGCATGAGTGT
Pool5-F	A1-CTCAGCAGAAGGAACGATCACTCATGCAACCACACACA
Pool5-R	P1-CTCAGCCCCTGAGACGTATGGCAGTA
Pool6-F	A1-CTCAGCTGCAAGTTCGATACGCTTCACATATCAGCAAGTTA
Pool6-R	P1-CTCAGCTCAGCAGATACTTCAGATTTACCT

## Sheet: CRISPR guide sequences
sgRNA name	Sequence (5’-3’)– 3¢)
HsvTK-CRISPR (negative control, non-targeting)	GCGCGGCCGGGTAGCACAGG
Hs_PARP1_DBD_cr	GGGACTTTTCCATCAAACAT
Tdg_gRNA	GGGCATGACGTAGCACAGCT
OlfrE7 gRNA (mouse olfactory receptor, used as non-targeting control)	CAACAGTCGCATCGCCAAGA
53BP1-A8	GTACCAGGCATCCCGGCGGG
53BP1-A9	GAACGAGGAGACGGTAATAG
53BP1-A10	GCACAAGAACTTATGGAAAG
REV7-1	GGTAGACCTCGCGCACGTAG
REV7-2	GTTTCTGGAAGATGCCCACG
REV7-3	GGATAAAGAGCACCGCCCAG
PARP1-CRISPaint	GCAATTTTAAGACCTCCCTG
