# Supplementary material for: Genome-wide and high-density CRISPR-Cas9 screens identify point mutations in PARP1 causing PARP inhibitor resistance
Source: Nat Commun. 2018 May 10;9:1849. doi: 10.1038/s41467-018-03917-2 (PMC5945626; doi:10.1038/s41467-018-03917-2)
Supplement: Supplementary file 11 — Supplementary Data 9 [file 41467_2018_3917_MOESM11_ESM.xlsx]

## Sheet: Sheet1
Target	Supplier	Cat. No	Clone	Application	Working dilution
PARP1	Cell Signaling	9542		WB	1:1000
PAR	Trevigen	4335-AMC-050	10H	WB	1:1000
BRCA1	Santa Cruz	sc6954		IP	1:1000
BRCA1	Abcam	ab16780	MS110	WB	1:1000
Tubulin	Sigma	T6074		WB	1:1000
REV7	Abcam	ab180579		WB	1:1000
TOP1	BD	556597		WB	1:500
Histone H3	Cell Signaling		3H1	WB	1:1000
GFP	Roche	11814460001		WB	1:2000
Actin	Santa Cruz	sc1616	I-19	WB	1:500
TDG	Abcam	ab154192		WB	1:1000
53BP1	Novus	NB100-304		WB	1:1000
RAD51	Abcam	ab137323		IF	1:500
𝛾H2AX	Millipore	05-636	JBW301	IF	1:1000
